# Supplementary material for: Real-Time Pathogen Detection in the Era of Whole-Genome Sequencing and Big Data: Comparison of k-mer and Site-Based Methods for Inferring the Genetic Distances among Tens of Thousands of Salmonella Samples
Source: PLoS One. 2016 Nov 10;11(11):e0166162. doi: 10.1371/journal.pone.0166162 (PMC5104361; doi:10.1371/journal.pone.0166162)
Supplement: S1 Table — Metadata, including SRA accessions for the sample analyzed. (TSV) [file pone.0166162.s001.tsv]

sra_accession	X.label	HHS_region	LibraryLayout	PFGE_PrimaryEnzyme_pattern	PFGE_SecondaryEnzyme_pattern	Platform	asm_acc	asm_display_name	asm_level	asm_stats_contig_n50	asm_stats_length_bp	asm_stats_n_contig	assembly_method	attribute_package	bioproject_acc	biosample_acc	collected_by	collection_date	complete_fl	fullasm_id	geo_loc_name	host	host_disease	isolation_source	lat_lon	outbreak	sample_name	scientific_name	serovar	species_taxid	sra_center	sra_release_date	strain	sub_species	target_acc	target_creation_date	tax.id	wgs_acc_prefix	wgs_master_acc
ERR044697	PDT000032767.1|SAMEA1009886||Salmonella enterica subsp. enterica serovar Typhimurium|||R1|Generic	0	PAIRED	NULL	NULL	ILLUMINA	NULL	NULL	NULL	4933482	5027438	2	NULL	Generic	PRJEB2059	SAMEA1009886	NULL	NULL	0	0	NULL	NULL	NULL	NULL	NULL	NULL	NULL	Salmonella enterica subsp. enterica serovar Typhimurium	Typhimurium	28901	SC	11/3/11	R1	NULL	PDT000032767.1	6/18/14	90371	NULL	NULL
ERR044698	PDT000032770.1|SAMEA1009895||Salmonella enterica subsp. enterica serovar Typhimurium|||R12|Generic	0	PAIRED	NULL	NULL	ILLUMINA	NULL	NULL	NULL	4933841	5028072	3	NULL	Generic	PRJEB2059	SAMEA1009895	NULL	NULL	0	0	NULL	NULL	NULL	NULL	NULL	NULL	NULL	Salmonella enterica subsp. enterica serovar Typhimurium	Typhimurium	28901	SC	11/3/11	R12	NULL	PDT000032770.1	6/18/14	90371	NULL	NULL
ERR044699	PDT000032759.1|SAMEA1009832||Salmonella enterica subsp. enterica serovar Typhimurium|||R21|Generic	0	PAIRED	NULL	NULL	ILLUMINA	NULL	NULL	NULL	1273861	4940619	13	NULL	Generic	PRJEB2059	SAMEA1009832	NULL	NULL	0	0	NULL	NULL	NULL	NULL	NULL	NULL	NULL	Salmonella enterica subsp. enterica serovar Typhimurium	Typhimurium	28901	SC	11/3/11	R21	NULL	PDT000032759.1	6/18/14	90371	NULL	NULL
ERR044700	PDT000032762.1|SAMEA1009853||Salmonella enterica subsp. enterica serovar Typhimurium|||R27|Generic	0	PAIRED	NULL	NULL	ILLUMINA	NULL	NULL	NULL	3231068	5243193	31	NULL	Generic	PRJEB2059	SAMEA1009853	NULL	NULL	0	0	NULL	NULL	NULL	NULL	NULL	NULL	NULL	Salmonella enterica subsp. enterica serovar Typhimurium	Typhimurium	28901	SC	11/3/11	R27	NULL	PDT000032762.1	6/18/14	90371	NULL	NULL
ERR044701	PDT000032763.1|SAMEA1009862||Salmonella enterica subsp. enterica serovar Typhimurium|||R28|Generic	0	PAIRED	NULL	NULL	ILLUMINA	NULL	NULL	NULL	334818	5298894	54	NULL	Generic	PRJEB2059	SAMEA1009862	NULL	NULL	0	0	NULL	NULL	NULL	NULL	NULL	NULL	NULL	Salmonella enterica subsp. enterica serovar Typhimurium	Typhimurium	28901	SC	11/3/11	R28	NULL	PDT000032763.1	6/18/14	90371	NULL	NULL
ERR044702	PDT000032726.1|SAMEA1009599||Salmonella enterica subsp. enterica serovar Typhimurium|||R32|Generic	0	PAIRED	NULL	NULL	ILLUMINA	NULL	NULL	NULL	306377	5242488	53	NULL	Generic	PRJEB2059	SAMEA1009599	NULL	NULL	0	0	NULL	NULL	NULL	NULL	NULL	NULL	NULL	Salmonella enterica subsp. enterica serovar Typhimurium	Typhimurium	28901	SC	11/3/11	R32	NULL	PDT000032726.1	6/18/14	90371	NULL	NULL
ERR044703	PDT000032725.1|SAMEA1009580||Salmonella enterica subsp. enterica serovar Typhimurium|||R33|Generic	0	PAIRED	NULL	NULL	ILLUMINA	NULL	NULL	NULL	909481	4925475	23	NULL	Generic	PRJEB2059	SAMEA1009580	NULL	NULL	0	0	NULL	NULL	NULL	NULL	NULL	NULL	NULL	Salmonella enterica subsp. enterica serovar Typhimurium	Typhimurium	28901	SC	11/3/11	R33	NULL	PDT000032725.1	6/18/14	90371	NULL	NULL
ERR044704	PDT000032747.1|SAMEA1009747||Salmonella enterica subsp. enterica serovar Typhimurium|||R39|Generic	0	PAIRED	NULL	NULL	ILLUMINA	NULL	NULL	NULL	1402152	4926165	22	NULL	Generic	PRJEB2059	SAMEA1009747	NULL	NULL	0	0	NULL	NULL	NULL	NULL	NULL	NULL	NULL	Salmonella enterica subsp. enterica serovar Typhimurium	Typhimurium	28901	SC	11/3/11	R39	NULL	PDT000032747.1	6/18/14	90371	NULL	NULL
ERR044705	PDT000032742.1|SAMEA1009714||Salmonella enterica subsp. enterica serovar Typhimurium|||R40|Generic	0	PAIRED	NULL	NULL	ILLUMINA	NULL	NULL	NULL	3229773	4968868	4	NULL	Generic	PRJEB2059	SAMEA1009714	NULL	NULL	0	0	NULL	NULL	NULL	NULL	NULL	NULL	NULL	Salmonella enterica subsp. enterica serovar Typhimurium	Typhimurium	28901	SC	11/3/11	R40	NULL	PDT000032742.1	6/18/14	90371	NULL	NULL
ERR044706	PDT000032741.1|SAMEA1009700||Salmonella enterica subsp. enterica serovar Typhimurium|||R43|Generic	0	PAIRED	NULL	NULL	ILLUMINA	NULL	NULL	NULL	3229818	4968918	4	NULL	Generic	PRJEB2059	SAMEA1009700	NULL	NULL	0	0	NULL	NULL	NULL	NULL	NULL	NULL	NULL	Salmonella enterica subsp. enterica serovar Typhimurium	Typhimurium	28901	SC	11/3/11	R43	NULL	PDT000032741.1	6/18/14	90371	NULL	NULL
ERR044707	PDT000032736.1|SAMEA1009684||Salmonella enterica subsp. enterica serovar Typhimurium|||R44|Generic	0	PAIRED	NULL	NULL	ILLUMINA	NULL	NULL	NULL	1101612	4903173	23	NULL	Generic	PRJEB2059	SAMEA1009684	NULL	NULL	0	0	NULL	NULL	NULL	NULL	NULL	NULL	NULL	Salmonella enterica subsp. enterica serovar Typhimurium	Typhimurium	28901	SC	11/3/11	R44	NULL	PDT000032736.1	6/18/14	90371	NULL	NULL
ERR044708	PDT000032733.1|SAMEA1009664||Salmonella enterica subsp. enterica serovar Typhimurium|||R46|Generic	0	PAIRED	NULL	NULL	ILLUMINA	NULL	NULL	NULL	445539	4881636	35	NULL	Generic	PRJEB2059	SAMEA1009664	NULL	NULL	0	0	NULL	NULL	NULL	NULL	NULL	NULL	NULL	Salmonella enterica subsp. enterica serovar Typhimurium	Typhimurium	28901	SC	11/3/11	R46	NULL	PDT000032733.1	6/18/14	90371	NULL	NULL
ERR044709	PDT000032739.1|SAMEA1009689||Salmonella enterica subsp. enterica serovar Typhimurium|||R47|Generic	0	PAIRED	NULL	NULL	ILLUMINA	NULL	NULL	NULL	441442	4837518	35	NULL	Generic	PRJEB2059	SAMEA1009689	NULL	NULL	0	0	NULL	NULL	NULL	NULL	NULL	NULL	NULL	Salmonella enterica subsp. enterica serovar Typhimurium	Typhimurium	28901	SC	11/3/11	R47	NULL	PDT000032739.1	6/18/14	90371	NULL	NULL
ERR044710	PDT000032735.1|SAMEA1009673||Salmonella enterica subsp. enterica serovar Typhimurium|||M143|Generic	0	PAIRED	NULL	NULL	ILLUMINA	NULL	NULL	NULL	587840	4966119	41	NULL	Generic	PRJEB2059	SAMEA1009673	NULL	NULL	0	0	NULL	NULL	NULL	NULL	NULL	NULL	NULL	Salmonella enterica subsp. enterica serovar Typhimurium	Typhimurium	28901	SC	11/3/11	M143	NULL	PDT000032735.1	6/18/14	90371	NULL	NULL
ERR044711	PDT000032746.1|SAMEA1009744||Salmonella enterica subsp. enterica serovar Typhimurium|||R62|Generic	0	PAIRED	NULL	NULL	ILLUMINA	NULL	NULL	NULL	362597	4848930	44	NULL	Generic	PRJEB2059	SAMEA1009744	NULL	NULL	0	0	NULL	NULL	NULL	NULL	NULL	NULL	NULL	Salmonella enterica subsp. enterica serovar Typhimurium	Typhimurium	28901	SC	11/3/11	R62	NULL	PDT000032746.1	6/18/14	90371	NULL	NULL
ERR044712	PDT000032721.1|SAMEA1009558||Salmonella enterica subsp. enterica serovar Typhimurium|||M231|Generic	0	PAIRED	NULL	NULL	ILLUMINA	NULL	NULL	NULL	362884	4687683	60	NULL	Generic	PRJEB2059	SAMEA1009558	NULL	NULL	0	0	NULL	NULL	NULL	NULL	NULL	NULL	NULL	Salmonella enterica subsp. enterica serovar Typhimurium	Typhimurium	28901	SC	11/3/11	M231	NULL	PDT000032721.1	6/18/14	90371	NULL	NULL
ERR044713	PDT000032727.1|SAMEA1009601||Salmonella enterica subsp. enterica serovar Typhimurium|||STM3246/94|Generic	0	PAIRED	NULL	NULL	ILLUMINA	NULL	NULL	NULL	292148	4819765	35	NULL	Generic	PRJEB2059	SAMEA1009601	NULL	NULL	0	0	NULL	NULL	NULL	NULL	NULL	NULL	NULL	Salmonella enterica subsp. enterica serovar Typhimurium	Typhimurium	28901	SC	11/3/11	STM3246/94	NULL	PDT000032727.1	6/18/14	90371	NULL	NULL
ERR044714	PDT000032729.1|SAMEA1009630||Salmonella enterica subsp. enterica serovar Typhimurium|||R15|Generic	0	PAIRED	NULL	NULL	ILLUMINA	NULL	NULL	NULL	765014	4914300	15	NULL	Generic	PRJEB2059	SAMEA1009630	NULL	NULL	0	0	NULL	NULL	NULL	NULL	NULL	NULL	NULL	Salmonella enterica subsp. enterica serovar Typhimurium	Typhimurium	28901	SC	11/3/11	R15	NULL	PDT000032729.1	6/18/14	90371	NULL	NULL
ERR044715	PDT000032731.1|SAMEA1009644||Salmonella enterica subsp. enterica serovar Typhimurium|||GA3844RB|Generic	0	PAIRED	NULL	NULL	ILLUMINA	NULL	NULL	NULL	319519	4924333	38	NULL	Generic	PRJEB2059	SAMEA1009644	NULL	NULL	0	0	NULL	NULL	NULL	NULL	NULL	NULL	NULL	Salmonella enterica subsp. enterica serovar Typhimurium	Typhimurium	28901	SC	11/3/11	GA3844RB	NULL	PDT000032731.1	6/18/14	90371	NULL	NULL
ERR044716	PDT000032758.1|SAMEA1009830||Salmonella enterica subsp. enterica serovar Typhimurium|||GA3534RB|Generic	0	PAIRED	NULL	NULL	ILLUMINA	NULL	NULL	NULL	225559	4923564	40	NULL	Generic	PRJEB2059	SAMEA1009830	NULL	NULL	0	0	NULL	NULL	NULL	NULL	NULL	NULL	NULL	Salmonella enterica subsp. enterica serovar Typhimurium	Typhimurium	28901	SC	11/3/11	GA3534RB	NULL	PDT000032758.1	6/18/14	90371	NULL	NULL
ERR044717	PDT000032760.1|SAMEA1009833||Salmonella enterica subsp. enterica serovar Typhimurium|||MEXSALYUHS03-31|Generic	0	PAIRED	NULL	NULL	ILLUMINA	NULL	NULL	NULL	469527	5055617	46	NULL	Generic	PRJEB2059	SAMEA1009833	NULL	NULL	0	0	NULL	NULL	NULL	NULL	NULL	NULL	NULL	Salmonella enterica subsp. enterica serovar Typhimurium	Typhimurium	28901	SC	11/3/11	MEXSALYUHS03-31	NULL	PDT000032760.1	6/18/14	90371	NULL	NULL
ERR044718	PDT000032765.1|SAMEA1009868||Salmonella enterica subsp. enterica serovar Typhimurium|||H2549|Generic	0	PAIRED	NULL	NULL	ILLUMINA	NULL	NULL	NULL	443762	5208184	79	NULL	Generic	PRJEB2059	SAMEA1009868	NULL	NULL	0	0	NULL	NULL	NULL	NULL	NULL	NULL	NULL	Salmonella enterica subsp. enterica serovar Typhimurium	Typhimurium	28901	SC	11/3/11	H2549	NULL	PDT000032765.1	6/18/14	90371	NULL	NULL
ERR044719	PDT000032768.1|SAMEA1009887||Salmonella enterica subsp. enterica serovar Typhimurium|||R48|Generic	0	PAIRED	NULL	NULL	ILLUMINA	NULL	NULL	NULL	1740446	4907414	13	NULL	Generic	PRJEB2059	SAMEA1009887	NULL	NULL	0	0	NULL	NULL	NULL	NULL	NULL	NULL	NULL	Salmonella enterica subsp. enterica serovar Typhimurium	Typhimurium	28901	SC	11/3/11	R48	NULL	PDT000032768.1	6/18/14	90371	NULL	NULL
ERR044720	PDT000032769.1|SAMEA1009891||Salmonella enterica subsp. enterica serovar Typhimurium|||H2526|Generic	0	PAIRED	NULL	NULL	ILLUMINA	NULL	NULL	NULL	487538	5011466	51	NULL	Generic	PRJEB2059	SAMEA1009891	NULL	NULL	0	0	NULL	NULL	NULL	NULL	NULL	NULL	NULL	Salmonella enterica subsp. enterica serovar Typhimurium	Typhimurium	28901	SC	11/3/11	H2526	NULL	PDT000032769.1	6/18/14	90371	NULL	NULL
ERR044721	PDT000032748.1|SAMEA1009750||Salmonella enterica subsp. enterica serovar Typhimurium|||R56|Generic	0	PAIRED	NULL	NULL	ILLUMINA	NULL	NULL	NULL	705290	4985320	29	NULL	Generic	PRJEB2059	SAMEA1009750	NULL	NULL	0	0	NULL	NULL	NULL	NULL	NULL	NULL	NULL	Salmonella enterica subsp. enterica serovar Typhimurium	Typhimurium	28901	SC	11/3/11	R56	NULL	PDT000032748.1	6/18/14	90371	NULL	NULL
ERR044722	PDT000032752.1|SAMEA1009776||Salmonella enterica subsp. enterica serovar Typhimurium|||R51|Generic	0	PAIRED	NULL	NULL	ILLUMINA	NULL	NULL	NULL	817730	4951872	33	NULL	Generic	PRJEB2059	SAMEA1009776	NULL	NULL	0	0	NULL	NULL	NULL	NULL	NULL	NULL	NULL	Salmonella enterica subsp. enterica serovar Typhimurium	Typhimurium	28901	SC	11/3/11	R51	NULL	PDT000032752.1	6/18/14	90371	NULL	NULL
ERR044723	PDT000032750.1|SAMEA1009761||Salmonella enterica subsp. enterica serovar Typhimurium|||MEXSALMIPUS03-21|Generic	0	PAIRED	NULL	NULL	ILLUMINA	NULL	NULL	NULL	442581	5116641	48	NULL	Generic	PRJEB2059	SAMEA1009761	NULL	NULL	0	0	NULL	NULL	NULL	NULL	NULL	NULL	NULL	Salmonella enterica subsp. enterica serovar Typhimurium	Typhimurium	28901	SC	11/3/11	MEXSALMIPUS03-21	NULL	PDT000032750.1	6/18/14	90371	NULL	NULL
ERR044724	PDT000032743.1|SAMEA1009721||Salmonella enterica subsp. enterica serovar Typhimurium|||M295|Generic	0	PAIRED	NULL	NULL	ILLUMINA	NULL	NULL	NULL	4933705	5027663	2	NULL	Generic	PRJEB2059	SAMEA1009721	NULL	NULL	0	0	NULL	NULL	NULL	NULL	NULL	NULL	NULL	Salmonella enterica subsp. enterica serovar Typhimurium	Typhimurium	28901	SC	11/3/11	M295	NULL	PDT000032743.1	6/18/14	90371	NULL	NULL
ERR044725	PDT000032745.1|SAMEA1009742||Salmonella enterica subsp. enterica serovar Typhimurium|||90 TIR-9|Generic	0	PAIRED	NULL	NULL	ILLUMINA	NULL	NULL	NULL	455714	4747965	80	NULL	Generic	PRJEB2059	SAMEA1009742	NULL	NULL	0	0	NULL	NULL	NULL	NULL	NULL	NULL	NULL	Salmonella enterica subsp. enterica serovar Typhimurium	Typhimurium	28901	SC	11/3/11	90 TIR-9	NULL	PDT000032745.1	6/18/14	90371	NULL	NULL
ERR044726	PDT000032734.1|SAMEA1009669||Salmonella enterica subsp. enterica serovar Typhimurium|||8891|Generic	0	PAIRED	NULL	NULL	ILLUMINA	NULL	NULL	NULL	1270644	5253034	23	NULL	Generic	PRJEB2059	SAMEA1009669	NULL	NULL	0	0	NULL	NULL	NULL	NULL	NULL	NULL	NULL	Salmonella enterica subsp. enterica serovar Typhimurium	Typhimurium	28901	SC	11/3/11	8891	NULL	PDT000032734.1	6/18/14	90371	NULL	NULL
ERR044727	PDT000032740.1|SAMEA1009692||Salmonella enterica subsp. enterica serovar Typhimurium|||8892|Generic	0	PAIRED	NULL	NULL	ILLUMINA	NULL	NULL	NULL	4832828	5046756	25	NULL	Generic	PRJEB2059	SAMEA1009692	NULL	NULL	0	0	NULL	NULL	NULL	NULL	NULL	NULL	NULL	Salmonella enterica subsp. enterica serovar Typhimurium	Typhimurium	28901	SC	11/3/11	8892	NULL	PDT000032740.1	6/18/14	90371	NULL	NULL
ERR044728	PDT000032738.1|SAMEA1009687||Salmonella enterica subsp. enterica serovar Typhimurium|enterica|Typhimurium|A54560|Generic	0	PAIRED	NULL	NULL	ILLUMINA	NULL	NULL	NULL	2903035	5273986	31	NULL	Generic	PRJEB2059	SAMEA1009687	NULL	NULL	0	0	NULL	NULL	NULL	NULL	NULL	NULL	NULL	Salmonella enterica subsp. enterica serovar Typhimurium	Typhimurium	28901	SC	11/3/11	A54560	enterica	PDT000032738.1	6/18/14	90371	NULL	NULL
ERR044729	PDT000032728.1|SAMEA1009619||Salmonella enterica subsp. enterica serovar Typhimurium|||A54285|Generic	0	PAIRED	NULL	NULL	ILLUMINA	NULL	NULL	NULL	2903035	4990523	5	NULL	Generic	PRJEB2059	SAMEA1009619	NULL	NULL	0	0	NULL	NULL	NULL	NULL	NULL	NULL	NULL	Salmonella enterica subsp. enterica serovar Typhimurium	Typhimurium	28901	SC	11/3/11	A54285	NULL	PDT000032728.1	6/18/14	90371	NULL	NULL
ERR044730	PDT000032730.1|SAMEA1009638||Salmonella enterica subsp. enterica serovar Typhimurium|||SGSC1423|Generic	0	PAIRED	NULL	NULL	ILLUMINA	NULL	NULL	NULL	280746	4925602	61	NULL	Generic	PRJEB2059	SAMEA1009638	NULL	NULL	0	0	NULL	NULL	NULL	NULL	NULL	NULL	NULL	Salmonella enterica subsp. enterica serovar Typhimurium	Typhimurium	28901	SC	11/3/11	SGSC1423	NULL	PDT000032730.1	6/18/14	90371	NULL	NULL
ERR044731	PDT000032722.1|SAMEA1009569||Salmonella enterica subsp. enterica serovar Typhimurium|||SGSC1424|Generic	0	PAIRED	NULL	NULL	ILLUMINA	NULL	NULL	NULL	1037394	4964646	22	NULL	Generic	PRJEB2059	SAMEA1009569	NULL	NULL	0	0	NULL	NULL	NULL	NULL	NULL	NULL	NULL	Salmonella enterica subsp. enterica serovar Typhimurium	Typhimurium	28901	SC	11/3/11	SGSC1424	NULL	PDT000032722.1	6/18/14	90371	NULL	NULL
ERR044732	PDT000032751.1|SAMEA1009766||Salmonella enterica subsp. enterica serovar Typhimurium|||SGSC1425|Generic	0	PAIRED	NULL	NULL	ILLUMINA	NULL	NULL	NULL	538118	4881206	26	NULL	Generic	PRJEB2059	SAMEA1009766	NULL	NULL	0	0	NULL	NULL	NULL	NULL	NULL	NULL	NULL	Salmonella enterica subsp. enterica serovar Typhimurium	Typhimurium	28901	SC	11/3/11	SGSC1425	NULL	PDT000032751.1	6/18/14	90371	NULL	NULL
ERR044733	PDT000032749.1|SAMEA1009751||Salmonella enterica subsp. enterica serovar Typhimurium|||SGSC1426|Generic	0	PAIRED	NULL	NULL	ILLUMINA	NULL	NULL	NULL	3374641	4981476	24	NULL	Generic	PRJEB2059	SAMEA1009751	NULL	NULL	0	0	NULL	NULL	NULL	NULL	NULL	NULL	NULL	Salmonella enterica subsp. enterica serovar Typhimurium	Typhimurium	28901	SC	11/3/11	SGSC1426	NULL	PDT000032749.1	6/18/14	90371	NULL	NULL
ERR044734	PDT000032756.1|SAMEA1009812||Salmonella enterica subsp. enterica serovar Typhimurium|||SGSC1427|Generic	0	PAIRED	NULL	NULL	ILLUMINA	NULL	NULL	NULL	563286	4890026	26	NULL	Generic	PRJEB2059	SAMEA1009812	NULL	NULL	0	0	NULL	NULL	NULL	NULL	NULL	NULL	NULL	Salmonella enterica subsp. enterica serovar Typhimurium	Typhimurium	28901	SC	11/3/11	SGSC1427	NULL	PDT000032756.1	6/18/14	90371	NULL	NULL
ERR044735	PDT000032755.1|SAMEA1009801||Salmonella enterica subsp. enterica serovar Typhimurium|||SGSC1428|Generic	0	PAIRED	NULL	NULL	ILLUMINA	NULL	NULL	NULL	2371475	5085581	12	NULL	Generic	PRJEB2059	SAMEA1009801	NULL	NULL	0	0	NULL	NULL	NULL	NULL	NULL	NULL	NULL	Salmonella enterica subsp. enterica serovar Typhimurium	Typhimurium	28901	SC	11/3/11	SGSC1428	NULL	PDT000032755.1	6/18/14	90371	NULL	NULL
ERR044736	PDT000032764.1|SAMEA1009867||Salmonella enterica subsp. enterica serovar Typhimurium|||SGSC1429|Generic	0	PAIRED	NULL	NULL	ILLUMINA	NULL	NULL	NULL	1615827	5046637	14	NULL	Generic	PRJEB2059	SAMEA1009867	NULL	NULL	0	0	NULL	NULL	NULL	NULL	NULL	NULL	NULL	Salmonella enterica subsp. enterica serovar Typhimurium	Typhimurium	28901	SC	11/3/11	SGSC1429	NULL	PDT000032764.1	6/18/14	90371	NULL	NULL
ERR044737	PDT000032761.1|SAMEA1009834||Salmonella enterica subsp. enterica serovar Typhimurium|||SGSC1430|Generic	0	PAIRED	NULL	NULL	ILLUMINA	NULL	NULL	NULL	4815310	5032991	9	NULL	Generic	PRJEB2059	SAMEA1009834	NULL	NULL	0	0	NULL	NULL	NULL	NULL	NULL	NULL	NULL	Salmonella enterica subsp. enterica serovar Typhimurium	Typhimurium	28901	SC	11/3/11	SGSC1430	NULL	PDT000032761.1	6/18/14	90371	NULL	NULL
ERR044738	PDT000032773.1|SAMEA1009904||Salmonella enterica subsp. enterica serovar Typhimurium|||SGSC1431|Generic	0	PAIRED	NULL	NULL	ILLUMINA	NULL	NULL	NULL	1655908	5068766	30	NULL	Generic	PRJEB2059	SAMEA1009904	NULL	NULL	0	0	NULL	NULL	NULL	NULL	NULL	NULL	NULL	Salmonella enterica subsp. enterica serovar Typhimurium	Typhimurium	28901	SC	11/3/11	SGSC1431	NULL	PDT000032773.1	6/18/14	90371	NULL	NULL
ERR044739	PDT000032771.1|SAMEA1009898||Salmonella enterica subsp. enterica serovar Typhimurium|||SGSC2194|Generic	0	PAIRED	NULL	NULL	ILLUMINA	NULL	NULL	NULL	223312	4788192	72	NULL	Generic	PRJEB2059	SAMEA1009898	NULL	NULL	0	0	NULL	NULL	NULL	NULL	NULL	NULL	NULL	Salmonella enterica subsp. enterica serovar Typhimurium	Typhimurium	28901	SC	11/3/11	SGSC2194	NULL	PDT000032771.1	6/18/14	90371	NULL	NULL
ERR044740	PDT000032766.1|SAMEA1009873||Salmonella enterica subsp. enterica serovar Typhimurium|||SGSC2195|Generic	0	PAIRED	NULL	NULL	ILLUMINA	NULL	NULL	NULL	2585131	4916350	18	NULL	Generic	PRJEB2059	SAMEA1009873	NULL	NULL	0	0	NULL	NULL	NULL	NULL	NULL	NULL	NULL	Salmonella enterica subsp. enterica serovar Typhimurium	Typhimurium	28901	SC	11/3/11	SGSC2195	NULL	PDT000032766.1	6/18/14	90371	NULL	NULL
ERR044741	PDT000032723.1|SAMEA1009574||Salmonella enterica subsp. enterica serovar Typhimurium|enterica|Typhimurium|SGSC2196|Generic	0	PAIRED	NULL	NULL	ILLUMINA	NULL	NULL	NULL	443944	4746696	34	NULL	Generic	PRJEB2059	SAMEA1009574	NULL	NULL	0	0	NULL	NULL	NULL	NULL	NULL	NULL	NULL	Salmonella enterica subsp. enterica serovar Typhimurium	Typhimurium	28901	SC	11/3/11	SGSC2196	enterica	PDT000032723.1	6/18/14	90371	NULL	NULL
ERR044742	PDT000032720.1|SAMEA1009554||Salmonella enterica subsp. enterica serovar Typhimurium|||SGSC2197|Generic	0	PAIRED	NULL	NULL	ILLUMINA	NULL	NULL	NULL	535829	4943619	23	NULL	Generic	PRJEB2059	SAMEA1009554	NULL	NULL	0	0	NULL	NULL	NULL	NULL	NULL	NULL	NULL	Salmonella enterica subsp. enterica serovar Typhimurium	Typhimurium	28901	SC	11/3/11	SGSC2197	NULL	PDT000032720.1	6/18/14	90371	NULL	NULL
ERR044743	PDT000032724.1|SAMEA1009576||Salmonella enterica subsp. enterica serovar Typhimurium|||SGSC2198|Generic	0	PAIRED	NULL	NULL	ILLUMINA	NULL	NULL	NULL	535879	4823605	36	NULL	Generic	PRJEB2059	SAMEA1009576	NULL	NULL	0	0	NULL	NULL	NULL	NULL	NULL	NULL	NULL	Salmonella enterica subsp. enterica serovar Typhimurium	Typhimurium	28901	SC	11/3/11	SGSC2198	NULL	PDT000032724.1	6/18/14	90371	NULL	NULL
ERR044744	PDT000032744.1|SAMEA1009735||Salmonella enterica subsp. enterica serovar Typhimurium|enterica|Typhimurium|SGSC2199|Generic	0	PAIRED	NULL	NULL	ILLUMINA	NULL	NULL	NULL	525382	4952811	30	NULL	Generic	PRJEB2059	SAMEA1009735	NULL	NULL	0	0	NULL	NULL	NULL	NULL	NULL	NULL	NULL	Salmonella enterica subsp. enterica serovar Typhimurium	Typhimurium	28901	SC	11/3/11	SGSC2199	enterica	PDT000032744.1	6/18/14	90371	NULL	NULL
ERR048502	PDT000030721.1|SAMEA1030768||Salmonella enterica subsp. enterica serovar Enteritidis|||05:MB7981|Generic	0	PAIRED	NULL	NULL	ILLUMINA	NULL	NULL	NULL	659773	4702479	19	NULL	Generic	PRJEB2566	SAMEA1030768	NULL	NULL	0	0	NULL	NULL	NULL	NULL	NULL	NULL	NULL	Salmonella enterica subsp. enterica serovar Enteritidis	Enteritidis	28901	SC	4/15/12	05:MB7981	NULL	PDT000030721.1	5/27/14	149539	NULL	NULL
ERR048503	PDT000030740.1|SAMEA1030787||Salmonella enterica subsp. enterica serovar Enteritidis|||08:MB3817|Generic	0	PAIRED	NULL	NULL	ILLUMINA	NULL	NULL	NULL	4476301	4739152	4	NULL	Generic	PRJEB2566	SAMEA1030787	NULL	NULL	0	0	NULL	NULL	NULL	NULL	NULL	NULL	NULL	Salmonella enterica subsp. enterica serovar Enteritidis	Enteritidis	28901	SC	4/15/12	08:MB3817	NULL	PDT000030740.1	5/27/14	149539	NULL	NULL
ERR048504	PDT000030733.1|SAMEA1030780||Salmonella enterica subsp. enterica serovar Enteritidis|||08:MB15580|Generic	0	PAIRED	NULL	NULL	ILLUMINA	NULL	NULL	NULL	471918	4897051	43	NULL	Generic	PRJEB2566	SAMEA1030780	NULL	NULL	0	0	NULL	NULL	NULL	NULL	NULL	NULL	NULL	Salmonella enterica subsp. enterica serovar Enteritidis	Enteritidis	28901	SC	4/15/12	08:MB15580	NULL	PDT000030733.1	5/27/14	149539	NULL	NULL
ERR048505	PDT000030738.1|SAMEA1030785||Salmonella enterica subsp. enterica serovar Enteritidis|||08:MB16115|Generic	0	PAIRED	NULL	NULL	ILLUMINA	NULL	NULL	NULL	184008	4820408	56	NULL	Generic	PRJEB2566	SAMEA1030785	NULL	NULL	0	0	NULL	NULL	NULL	NULL	NULL	NULL	NULL	Salmonella enterica subsp. enterica serovar Enteritidis	Enteritidis	28901	SC	4/15/12	08:MB16115	NULL	PDT000030738.1	5/27/14	149539	NULL	NULL
ERR048506	PDT000030718.1|SAMEA1030765||Salmonella enterica subsp. enterica serovar Enteritidis|||08:MF0010464R|Generic	0	PAIRED	NULL	NULL	ILLUMINA	NULL	NULL	NULL	476979	4701023	24	NULL	Generic	PRJEB2566	SAMEA1030765	NULL	NULL	0	0	NULL	NULL	NULL	NULL	NULL	NULL	NULL	Salmonella enterica subsp. enterica serovar Enteritidis	Enteritidis	28901	SC	4/15/12	08:MF0010464R	NULL	PDT000030718.1	5/27/14	149539	NULL	NULL
ERR048507	PDT000030720.1|SAMEA1030767||Salmonella enterica subsp. enterica serovar Enteritidis|||08:MF0010697R|Generic	0	PAIRED	NULL	NULL	ILLUMINA	NULL	NULL	NULL	363021	4733163	33	NULL	Generic	PRJEB2566	SAMEA1030767	NULL	NULL	0	0	NULL	NULL	NULL	NULL	NULL	NULL	NULL	Salmonella enterica subsp. enterica serovar Enteritidis	Enteritidis	28901	SC	4/15/12	08:MF0010697R	NULL	PDT000030720.1	5/27/14	149539	NULL	NULL
ERR048508	PDT000030739.1|SAMEA1030786||Salmonella enterica subsp. enterica serovar Enteritidis|||08:MF0011943R|Generic	0	PAIRED	NULL	NULL	ILLUMINA	NULL	NULL	NULL	478790	4701121	22	NULL	Generic	PRJEB2566	SAMEA1030786	NULL	NULL	0	0	NULL	NULL	NULL	NULL	NULL	NULL	NULL	Salmonella enterica subsp. enterica serovar Enteritidis	Enteritidis	28901	SC	4/15/12	08:MF0011943R	NULL	PDT000030739.1	5/27/14	149539	NULL	NULL
ERR048509	PDT000030730.1|SAMEA1030777||Salmonella enterica subsp. enterica serovar Enteritidis|||08:MF0016491R|Generic	0	PAIRED	NULL	NULL	ILLUMINA	NULL	NULL	NULL	662454	4702891	20	NULL	Generic	PRJEB2566	SAMEA1030777	NULL	NULL	0	0	NULL	NULL	NULL	NULL	NULL	NULL	NULL	Salmonella enterica subsp. enterica serovar Enteritidis	Enteritidis	28901	SC	4/15/12	08:MF0016491R	NULL	PDT000030730.1	5/27/14	149539	NULL	NULL
ERR048510	PDT000030719.1|SAMEA1030766||Salmonella enterica subsp. enterica serovar Enteritidis|||08:MF0018323R|Generic	0	PAIRED	NULL	NULL	ILLUMINA	NULL	NULL	NULL	478970	4701403	39	NULL	Generic	PRJEB2566	SAMEA1030766	NULL	NULL	0	0	NULL	NULL	NULL	NULL	NULL	NULL	NULL	Salmonella enterica subsp. enterica serovar Enteritidis	Enteritidis	28901	SC	4/15/12	08:MF0018323R	NULL	PDT000030719.1	5/27/14	149539	NULL	NULL
ERR048511	PDT000030727.1|SAMEA1030774||Salmonella enterica subsp. enterica serovar Enteritidis|||09:MF0000575R|Generic	0	PAIRED	NULL	NULL	ILLUMINA	NULL	NULL	NULL	479107	4702570	19	NULL	Generic	PRJEB2566	SAMEA1030774	NULL	NULL	0	0	NULL	NULL	NULL	NULL	NULL	NULL	NULL	Salmonella enterica subsp. enterica serovar Enteritidis	Enteritidis	28901	SC	4/15/12	09:MF0000575R	NULL	PDT000030727.1	5/27/14	149539	NULL	NULL
ERR048512	PDT000030732.1|SAMEA1030779||Salmonella enterica subsp. enterica serovar Enteritidis|||09:MF0005148R|Generic	0	PAIRED	NULL	NULL	ILLUMINA	NULL	NULL	NULL	1038151	4701872	20	NULL	Generic	PRJEB2566	SAMEA1030779	NULL	NULL	0	0	NULL	NULL	NULL	NULL	NULL	NULL	NULL	Salmonella enterica subsp. enterica serovar Enteritidis	Enteritidis	28901	SC	4/15/12	09:MF0005148R	NULL	PDT000030732.1	5/27/14	149539	NULL	NULL
ERR048514	PDT000030722.1|SAMEA1030769||Salmonella enterica subsp. enterica serovar Enteritidis|||09:MF0011240R|Generic	0	PAIRED	NULL	NULL	ILLUMINA	NULL	NULL	NULL	476977	4701482	21	NULL	Generic	PRJEB2566	SAMEA1030769	NULL	NULL	0	0	NULL	NULL	NULL	NULL	NULL	NULL	NULL	Salmonella enterica subsp. enterica serovar Enteritidis	Enteritidis	28901	SC	4/15/12	09:MF0011240R	NULL	PDT000030722.1	5/27/14	149539	NULL	NULL
ERR048515	PDT000030724.1|SAMEA1030771||Salmonella enterica subsp. enterica serovar Enteritidis|||09:MF0012323S|Generic	0	PAIRED	NULL	NULL	ILLUMINA	NULL	NULL	NULL	4685619	4685619	1	NULL	Generic	PRJEB2566	SAMEA1030771	NULL	NULL	0	0	NULL	NULL	NULL	NULL	NULL	NULL	NULL	Salmonella enterica subsp. enterica serovar Enteritidis	Enteritidis	28901	SC	4/15/12	09:MF0012323S	NULL	PDT000030724.1	5/27/14	149539	NULL	NULL
ERR048516	PDT000030735.1|SAMEA1030782||Salmonella enterica subsp. enterica serovar Enteritidis|||09:MF0018182R|Generic	0	PAIRED	NULL	NULL	ILLUMINA	NULL	NULL	NULL	479015	4702512	21	NULL	Generic	PRJEB2566	SAMEA1030782	NULL	NULL	0	0	NULL	NULL	NULL	NULL	NULL	NULL	NULL	Salmonella enterica subsp. enterica serovar Enteritidis	Enteritidis	28901	SC	4/15/12	09:MF0018182R	NULL	PDT000030735.1	5/27/14	149539	NULL	NULL
ERR048517	PDT000030736.1|SAMEA1030783||Salmonella enterica subsp. enterica serovar Enteritidis|||09:MF0019755R|Generic	0	PAIRED	NULL	NULL	ILLUMINA	NULL	NULL	NULL	476924	4700912	27	NULL	Generic	PRJEB2566	SAMEA1030783	NULL	NULL	0	0	NULL	NULL	NULL	NULL	NULL	NULL	NULL	Salmonella enterica subsp. enterica serovar Enteritidis	Enteritidis	28901	SC	4/15/12	09:MF0019755R	NULL	PDT000030736.1	5/27/14	149539	NULL	NULL
ERR048518	PDT000030731.1|SAMEA1030778||Salmonella enterica subsp. enterica serovar Enteritidis|||09:MF0021482R|Generic	0	PAIRED	NULL	NULL	ILLUMINA	NULL	NULL	NULL	1139370	4702919	19	NULL	Generic	PRJEB2566	SAMEA1030778	NULL	NULL	0	0	NULL	NULL	NULL	NULL	NULL	NULL	NULL	Salmonella enterica subsp. enterica serovar Enteritidis	Enteritidis	28901	SC	4/15/12	09:MF0021482R	NULL	PDT000030731.1	5/27/14	149539	NULL	NULL
ERR048519	PDT000030729.1|SAMEA1030776||Salmonella enterica subsp. enterica serovar Enteritidis|||09:MF0017735R|Generic	0	PAIRED	NULL	NULL	ILLUMINA	NULL	NULL	NULL	344793	4698518	43	NULL	Generic	PRJEB2566	SAMEA1030776	NULL	NULL	0	0	NULL	NULL	NULL	NULL	NULL	NULL	NULL	Salmonella enterica subsp. enterica serovar Enteritidis	Enteritidis	28901	SC	4/15/12	09:MF0017735R	NULL	PDT000030729.1	5/27/14	149539	NULL	NULL
ERR048520	PDT000030725.1|SAMEA1030772||Salmonella enterica subsp. enterica serovar Enteritidis|||MF17654|Generic	0	PAIRED	NULL	NULL	ILLUMINA	NULL	NULL	NULL	2724056	4738350	6	NULL	Generic	PRJEB2566	SAMEA1030772	NULL	NULL	0	0	NULL	NULL	NULL	NULL	NULL	NULL	NULL	Salmonella enterica subsp. enterica serovar Enteritidis	Enteritidis	28901	SC	4/15/12	MF17654	NULL	PDT000030725.1	5/27/14	149539	NULL	NULL
ERR048521	PDT000030728.1|SAMEA1030775||Salmonella enterica subsp. enterica serovar Enteritidis|||MF19031|Generic	0	PAIRED	NULL	NULL	ILLUMINA	NULL	NULL	NULL	34451	4885451	570	NULL	Generic	PRJEB2566	SAMEA1030775	NULL	NULL	0	0	NULL	NULL	NULL	NULL	NULL	NULL	NULL	Salmonella enterica subsp. enterica serovar Enteritidis	Enteritidis	28901	SC	4/15/12	MF19031	NULL	PDT000030728.1	5/27/14	149539	NULL	NULL
ERR048522	PDT000030741.1|SAMEA1030788||Salmonella enterica subsp. enterica serovar Enteritidis|||B20062|Generic	0	PAIRED	NULL	NULL	ILLUMINA	NULL	NULL	NULL	481801	4701188	20	NULL	Generic	PRJEB2566	SAMEA1030788	NULL	NULL	0	0	NULL	NULL	NULL	NULL	NULL	NULL	NULL	Salmonella enterica subsp. enterica serovar Enteritidis	Enteritidis	28901	SC	4/15/12	B20062	NULL	PDT000030741.1	5/27/14	149539	NULL	NULL
ERR048523	PDT000030737.1|SAMEA1030784||Salmonella enterica subsp. enterica serovar Enteritidis|||MB20421|Generic	0	PAIRED	NULL	NULL	ILLUMINA	NULL	NULL	NULL	646880	4702053	21	NULL	Generic	PRJEB2566	SAMEA1030784	NULL	NULL	0	0	NULL	NULL	NULL	NULL	NULL	NULL	NULL	Salmonella enterica subsp. enterica serovar Enteritidis	Enteritidis	28901	SC	4/15/12	MB20421	NULL	PDT000030737.1	5/27/14	149539	NULL	NULL
ERR048524	PDT000030723.1|SAMEA1030770||Salmonella enterica subsp. enterica serovar Enteritidis|||MB760|Generic	0	PAIRED	NULL	NULL	ILLUMINA	NULL	NULL	NULL	477563	4702019	23	NULL	Generic	PRJEB2566	SAMEA1030770	NULL	NULL	0	0	NULL	NULL	NULL	NULL	NULL	NULL	NULL	Salmonella enterica subsp. enterica serovar Enteritidis	Enteritidis	28901	SC	4/15/12	MB760	NULL	PDT000030723.1	5/27/14	149539	NULL	NULL
ERR048525	PDT000030726.1|SAMEA1030773||Salmonella enterica subsp. enterica serovar Enteritidis|||MB4386|Generic	0	PAIRED	NULL	NULL	ILLUMINA	NULL	NULL	NULL	545892	4702487	21	NULL	Generic	PRJEB2566	SAMEA1030773	NULL	NULL	0	0	NULL	NULL	NULL	NULL	NULL	NULL	NULL	Salmonella enterica subsp. enterica serovar Enteritidis	Enteritidis	28901	SC	4/15/12	MB4386	NULL	PDT000030726.1	5/27/14	149539	NULL	NULL
ERR056898	PDT000032811.1|SAMEA1027233||Salmonella enterica subsp. enterica serovar Typhimurium|||H103260370|Generic	0	PAIRED	NULL	NULL	ILLUMINA	NULL	NULL	NULL	621789	4932006	33	NULL	Generic	PRJEB2438	SAMEA1027233	NULL	NULL	0	0	NULL	NULL	NULL	NULL	NULL	NULL	NULL	Salmonella enterica subsp. enterica serovar Typhimurium	Typhimurium	28901	SC	4/15/12	H103260370	NULL	PDT000032811.1	6/18/14	90371	NULL	NULL
ERR056899	PDT000032876.1|SAMEA1027267||Salmonella enterica subsp. enterica serovar Typhimurium|||H103700509|Generic	0	PAIRED	NULL	NULL	ILLUMINA	NULL	NULL	NULL	1398193	4935145	23	NULL	Generic	PRJEB2438	SAMEA1027267	NULL	NULL	0	0	NULL	NULL	NULL	NULL	NULL	NULL	NULL	Salmonella enterica subsp. enterica serovar Typhimurium	Typhimurium	28901	SC	4/15/12	H103700509	NULL	PDT000032876.1	6/19/14	90371	NULL	NULL
ERR056900	PDT000032818.1|SAMEA1027251||Salmonella enterica subsp. enterica serovar Typhimurium|||H103720606|Generic	0	PAIRED	NULL	NULL	ILLUMINA	NULL	NULL	NULL	792716	5058864	40	NULL	Generic	PRJEB2438	SAMEA1027251	NULL	NULL	0	0	NULL	NULL	NULL	NULL	NULL	NULL	NULL	Salmonella enterica subsp. enterica serovar Typhimurium	Typhimurium	28901	SC	4/15/12	H103720606	NULL	PDT000032818.1	6/18/14	90371	NULL	NULL
ERR056901	PDT000032784.1|SAMEA1027180||Salmonella enterica subsp. enterica serovar Typhimurium|||H103920583|Generic	0	PAIRED	NULL	NULL	ILLUMINA	NULL	NULL	NULL	982937	4965721	47	NULL	Generic	PRJEB2438	SAMEA1027180	NULL	NULL	0	0	NULL	NULL	NULL	NULL	NULL	NULL	NULL	Salmonella enterica subsp. enterica serovar Typhimurium	Typhimurium	28901	SC	4/15/12	H103920583	NULL	PDT000032784.1	6/18/14	90371	NULL	NULL
ERR056902	PDT000032783.1|SAMEA1027179||Salmonella enterica subsp. enterica serovar Typhimurium|||H1041406001|Generic	0	PAIRED	NULL	NULL	ILLUMINA	NULL	NULL	NULL	485612	5084862	57	NULL	Generic	PRJEB2438	SAMEA1027179	NULL	NULL	0	0	NULL	NULL	NULL	NULL	NULL	NULL	NULL	Salmonella enterica subsp. enterica serovar Typhimurium	Typhimurium	28901	SC	4/15/12	H1041406001	NULL	PDT000032783.1	6/18/14	90371	NULL	NULL
ERR056903	PDT000032786.1|SAMEA1027187||Salmonella enterica subsp. enterica serovar Typhimurium|||H104240405|Generic	0	PAIRED	NULL	NULL	ILLUMINA	NULL	NULL	NULL	598540	5060955	37	NULL	Generic	PRJEB2438	SAMEA1027187	NULL	NULL	0	0	NULL	NULL	NULL	NULL	NULL	NULL	NULL	Salmonella enterica subsp. enterica serovar Typhimurium	Typhimurium	28901	SC	4/15/12	H104240405	NULL	PDT000032786.1	6/18/14	90371	NULL	NULL
ERR056904	PDT000032874.1|SAMEA1027263||Salmonella enterica subsp. enterica serovar Typhimurium|||H104680513|Generic	0	PAIRED	NULL	NULL	ILLUMINA	NULL	NULL	NULL	791424	4999600	38	NULL	Generic	PRJEB2438	SAMEA1027263	NULL	NULL	0	0	NULL	NULL	NULL	NULL	NULL	NULL	NULL	Salmonella enterica subsp. enterica serovar Typhimurium	Typhimurium	28901	SC	4/15/12	H104680513	NULL	PDT000032874.1	6/19/14	90371	NULL	NULL
ERR056905	PDT000032878.1|SAMEA1027273||Salmonella enterica subsp. enterica serovar Typhimurium|||H104920557|Generic	0	PAIRED	NULL	NULL	ILLUMINA	NULL	NULL	NULL	440458	4975299	40	NULL	Generic	PRJEB2438	SAMEA1027273	NULL	NULL	0	0	NULL	NULL	NULL	NULL	NULL	NULL	NULL	Salmonella enterica subsp. enterica serovar Typhimurium	Typhimurium	28901	SC	4/15/12	H104920557	NULL	PDT000032878.1	6/19/14	90371	NULL	NULL
ERR056906	PDT000032809.1|SAMEA1027229||Salmonella enterica subsp. enterica serovar Typhimurium|||H105000301|Generic	0	PAIRED	NULL	NULL	ILLUMINA	NULL	NULL	NULL	436668	5237439	63	NULL	Generic	PRJEB2438	SAMEA1027229	NULL	NULL	0	0	NULL	NULL	NULL	NULL	NULL	NULL	NULL	Salmonella enterica subsp. enterica serovar Typhimurium	Typhimurium	28901	SC	4/15/12	H105000301	NULL	PDT000032809.1	6/18/14	90371	NULL	NULL
ERR056907	PDT000032807.1|SAMEA1027227||Salmonella enterica subsp. enterica serovar Typhimurium|||H105100366|Generic	0	PAIRED	NULL	NULL	ILLUMINA	NULL	NULL	NULL	460664	4930602	31	NULL	Generic	PRJEB2438	SAMEA1027227	NULL	NULL	0	0	NULL	NULL	NULL	NULL	NULL	NULL	NULL	Salmonella enterica subsp. enterica serovar Typhimurium	Typhimurium	28901	SC	4/15/12	H105100366	NULL	PDT000032807.1	6/18/14	90371	NULL	NULL
ERR056908	PDT000032813.1|SAMEA1027237||Salmonella enterica subsp. enterica serovar Typhimurium|||H105260826|Generic	0	PAIRED	NULL	NULL	ILLUMINA	NULL	NULL	NULL	591202	4944763	32	NULL	Generic	PRJEB2438	SAMEA1027237	NULL	NULL	0	0	NULL	NULL	NULL	NULL	NULL	NULL	NULL	Salmonella enterica subsp. enterica serovar Typhimurium	Typhimurium	28901	SC	4/15/12	H105260826	NULL	PDT000032813.1	6/18/14	90371	NULL	NULL
ERR056909	PDT000032804.1|SAMEA1027218||Salmonella enterica subsp. enterica serovar Typhimurium|||H105280433|Generic	0	PAIRED	NULL	NULL	ILLUMINA	NULL	NULL	NULL	334686	4889995	61	NULL	Generic	PRJEB2438	SAMEA1027218	NULL	NULL	0	0	NULL	NULL	NULL	NULL	NULL	NULL	NULL	Salmonella enterica subsp. enterica serovar Typhimurium	Typhimurium	28901	SC	4/15/12	H105280433	NULL	PDT000032804.1	6/18/14	90371	NULL	NULL
ERR056921	PDT000032792.1|SAMEA1027197||Salmonella enterica subsp. enterica serovar Typhimurium|||242/2|Generic	0	PAIRED	NULL	NULL	ILLUMINA	NULL	NULL	NULL	692822	4958424	36	NULL	Generic	PRJEB2438	SAMEA1027197	NULL	NULL	0	0	NULL	NULL	NULL	NULL	NULL	NULL	NULL	Salmonella enterica subsp. enterica serovar Typhimurium	Typhimurium	28901	SC	4/15/12	242/2	NULL	PDT000032792.1	6/18/14	90371	NULL	NULL
ERR056922	PDT000032814.1|SAMEA1027240||Salmonella enterica subsp. enterica serovar Typhimurium|||45/16|Generic	0	PAIRED	NULL	NULL	ILLUMINA	NULL	NULL	NULL	953914	4908394	36	NULL	Generic	PRJEB2438	SAMEA1027240	NULL	NULL	0	0	NULL	NULL	NULL	NULL	NULL	NULL	NULL	Salmonella enterica subsp. enterica serovar Typhimurium	Typhimurium	28901	SC	4/15/12	45/16	NULL	PDT000032814.1	6/18/14	90371	NULL	NULL
ERR056923	PDT000032808.1|SAMEA1027228||Salmonella enterica subsp. enterica serovar Typhimurium|||242/2|Generic	0	PAIRED	NULL	NULL	ILLUMINA	NULL	NULL	NULL	512637	5063369	48	NULL	Generic	PRJEB2438	SAMEA1027228	NULL	NULL	0	0	NULL	NULL	NULL	NULL	NULL	NULL	NULL	Salmonella enterica subsp. enterica serovar Typhimurium	Typhimurium	28901	SC	4/15/12	242/2	NULL	PDT000032808.1	6/18/14	90371	NULL	NULL
ERR056924	PDT000032880.1|SAMEA1027275||Salmonella enterica subsp. enterica serovar Typhimurium|||3046/11|Generic	0	PAIRED	NULL	NULL	ILLUMINA	NULL	NULL	NULL	786433	4977068	42	NULL	Generic	PRJEB2438	SAMEA1027275	NULL	NULL	0	0	NULL	NULL	NULL	NULL	NULL	NULL	NULL	Salmonella enterica subsp. enterica serovar Typhimurium	Typhimurium	28901	SC	4/15/12	3046/11	NULL	PDT000032880.1	6/19/14	90371	NULL	NULL
ERR056925	PDT000032873.1|SAMEA1027261||Salmonella enterica subsp. enterica serovar Typhimurium|||1365/1|Generic	0	PAIRED	NULL	NULL	ILLUMINA	NULL	NULL	NULL	437381	4938913	39	NULL	Generic	PRJEB2438	SAMEA1027261	NULL	NULL	0	0	NULL	NULL	NULL	NULL	NULL	NULL	NULL	Salmonella enterica subsp. enterica serovar Typhimurium	Typhimurium	28901	SC	4/15/12	1365/1	NULL	PDT000032873.1	6/19/14	90371	NULL	NULL
ERR056926	PDT000032785.1|SAMEA1027186||Salmonella enterica subsp. enterica serovar Typhimurium|||2841/2|Generic	0	PAIRED	NULL	NULL	ILLUMINA	NULL	NULL	NULL	512637	4983764	41	NULL	Generic	PRJEB2438	SAMEA1027186	NULL	NULL	0	0	NULL	NULL	NULL	NULL	NULL	NULL	NULL	Salmonella enterica subsp. enterica serovar Typhimurium	Typhimurium	28901	SC	4/15/12	2841/2	NULL	PDT000032785.1	6/18/14	90371	NULL	NULL
ERR056927	PDT000032782.1|SAMEA1027178||Salmonella enterica subsp. enterica serovar Typhimurium|||692/26|Generic	0	PAIRED	NULL	NULL	ILLUMINA	NULL	NULL	NULL	512637	4989996	45	NULL	Generic	PRJEB2438	SAMEA1027178	NULL	NULL	0	0	NULL	NULL	NULL	NULL	NULL	NULL	NULL	Salmonella enterica subsp. enterica serovar Typhimurium	Typhimurium	28901	SC	4/15/12	692/26	NULL	PDT000032782.1	6/18/14	90371	NULL	NULL
ERR056928	PDT000032775.1|SAMEA1027160||Salmonella enterica subsp. enterica serovar Typhimurium|||2117/2|Generic	0	PAIRED	NULL	NULL	ILLUMINA	NULL	NULL	NULL	651626	4939739	39	NULL	Generic	PRJEB2438	SAMEA1027160	NULL	NULL	0	0	NULL	NULL	NULL	NULL	NULL	NULL	NULL	Salmonella enterica subsp. enterica serovar Typhimurium	Typhimurium	28901	SC	4/15/12	2117/2	NULL	PDT000032775.1	6/18/14	90371	NULL	NULL
ERR056929	PDT000032799.1|SAMEA1027210||Salmonella enterica subsp. enterica serovar Typhimurium|||629/2|Generic	0	PAIRED	NULL	NULL	ILLUMINA	NULL	NULL	NULL	436772	4983651	48	NULL	Generic	PRJEB2438	SAMEA1027210	NULL	NULL	0	0	NULL	NULL	NULL	NULL	NULL	NULL	NULL	Salmonella enterica subsp. enterica serovar Typhimurium	Typhimurium	28901	SC	4/15/12	629/2	NULL	PDT000032799.1	6/18/14	90371	NULL	NULL
ERR056930	PDT000032795.1|SAMEA1027203||Salmonella enterica subsp. enterica serovar Typhimurium|||2223/2|Generic	0	PAIRED	NULL	NULL	ILLUMINA	NULL	NULL	NULL	683848	4971681	37	NULL	Generic	PRJEB2438	SAMEA1027203	NULL	NULL	0	0	NULL	NULL	NULL	NULL	NULL	NULL	NULL	Salmonella enterica subsp. enterica serovar Typhimurium	Typhimurium	28901	SC	4/15/12	2223/2	NULL	PDT000032795.1	6/18/14	90371	NULL	NULL
ERR056931	PDT000032815.1|SAMEA1027242||Salmonella enterica subsp. enterica serovar Typhimurium|||2200/2|Generic	0	PAIRED	NULL	NULL	ILLUMINA	NULL	NULL	NULL	786436	4981597	42	NULL	Generic	PRJEB2438	SAMEA1027242	NULL	NULL	0	0	NULL	NULL	NULL	NULL	NULL	NULL	NULL	Salmonella enterica subsp. enterica serovar Typhimurium	Typhimurium	28901	SC	4/15/12	2200/2	NULL	PDT000032815.1	6/18/14	90371	NULL	NULL
ERR056932	PDT000032871.1|SAMEA1027258||Salmonella enterica subsp. enterica serovar Typhimurium|||2448/2|Generic	0	PAIRED	NULL	NULL	ILLUMINA	NULL	NULL	NULL	581657	4943676	43	NULL	Generic	PRJEB2438	SAMEA1027258	NULL	NULL	0	0	NULL	NULL	NULL	NULL	NULL	NULL	NULL	Salmonella enterica subsp. enterica serovar Typhimurium	Typhimurium	28901	SC	4/15/12	2448/2	NULL	PDT000032871.1	6/19/14	90371	NULL	NULL
ERR056933	PDT000032882.1|SAMEA1027279||Salmonella enterica subsp. enterica serovar Typhimurium|||1038/2|Generic	0	PAIRED	NULL	NULL	ILLUMINA	NULL	NULL	NULL	2597682	5052498	30	NULL	Generic	PRJEB2438	SAMEA1027279	NULL	NULL	0	0	NULL	NULL	NULL	NULL	NULL	NULL	NULL	Salmonella enterica subsp. enterica serovar Typhimurium	Typhimurium	28901	SC	4/15/12	1038/2	NULL	PDT000032882.1	6/19/14	90371	NULL	NULL
ERR056934	PDT000032777.1|SAMEA1027167||Salmonella enterica subsp. enterica serovar Typhimurium|||496/10|Generic	0	PAIRED	NULL	NULL	ILLUMINA	NULL	NULL	NULL	1579784	4906026	37	NULL	Generic	PRJEB2438	SAMEA1027167	NULL	NULL	0	0	NULL	NULL	NULL	NULL	NULL	NULL	NULL	Salmonella enterica subsp. enterica serovar Typhimurium	Typhimurium	28901	SC	4/15/12	496/10	NULL	PDT000032777.1	6/18/14	90371	NULL	NULL
ERR056935	PDT000032781.1|SAMEA1027176||Salmonella enterica subsp. enterica serovar Typhimurium|||1115/25|Generic	0	PAIRED	NULL	NULL	ILLUMINA	NULL	NULL	NULL	792722	5072239	35	NULL	Generic	PRJEB2438	SAMEA1027176	NULL	NULL	0	0	NULL	NULL	NULL	NULL	NULL	NULL	NULL	Salmonella enterica subsp. enterica serovar Typhimurium	Typhimurium	28901	SC	4/15/12	1115/25	NULL	PDT000032781.1	6/18/14	90371	NULL	NULL
ERR056939	PDT000032802.1|SAMEA1027216||Salmonella enterica subsp. enterica serovar Typhimurium|||1686/1|Generic	0	PAIRED	NULL	NULL	ILLUMINA	NULL	NULL	NULL	436668	4921861	38	NULL	Generic	PRJEB2438	SAMEA1027216	NULL	NULL	0	0	NULL	NULL	NULL	NULL	NULL	NULL	NULL	Salmonella enterica subsp. enterica serovar Typhimurium	Typhimurium	28901	SC	4/15/12	1686/1	NULL	PDT000032802.1	6/18/14	90371	NULL	NULL
ERR056940	PDT000032793.1|SAMEA1027200||Salmonella enterica subsp. enterica serovar Typhimurium|||1790/1|Generic	0	PAIRED	NULL	NULL	ILLUMINA	NULL	NULL	NULL	512637	5017202	36	NULL	Generic	PRJEB2438	SAMEA1027200	NULL	NULL	0	0	NULL	NULL	NULL	NULL	NULL	NULL	NULL	Salmonella enterica subsp. enterica serovar Typhimurium	Typhimurium	28901	SC	4/15/12	1790/1	NULL	PDT000032793.1	6/18/14	90371	NULL	NULL
ERR056941	PDT000032819.1|SAMEA1027252||Salmonella enterica subsp. enterica serovar Typhimurium|||2617/20|Generic	0	PAIRED	NULL	NULL	ILLUMINA	NULL	NULL	NULL	440560	5031977	45	NULL	Generic	PRJEB2438	SAMEA1027252	NULL	NULL	0	0	NULL	NULL	NULL	NULL	NULL	NULL	NULL	Salmonella enterica subsp. enterica serovar Typhimurium	Typhimurium	28901	SC	4/15/12	2617/20	NULL	PDT000032819.1	6/18/14	90371	NULL	NULL
ERR056942	PDT000032872.1|SAMEA1027259||Salmonella enterica subsp. enterica serovar Typhimurium|||1948/2|Generic	0	PAIRED	NULL	NULL	ILLUMINA	NULL	NULL	NULL	705326	4937388	39	NULL	Generic	PRJEB2438	SAMEA1027259	NULL	NULL	0	0	NULL	NULL	NULL	NULL	NULL	NULL	NULL	Salmonella enterica subsp. enterica serovar Typhimurium	Typhimurium	28901	SC	4/15/12	1948/2	NULL	PDT000032872.1	6/19/14	90371	NULL	NULL
ERR056943	PDT000032780.1|SAMEA1027175||Salmonella enterica subsp. enterica serovar Typhimurium|||1693/1|Generic	0	PAIRED	NULL	NULL	ILLUMINA	NULL	NULL	NULL	786435	4941813	41	NULL	Generic	PRJEB2438	SAMEA1027175	NULL	NULL	0	0	NULL	NULL	NULL	NULL	NULL	NULL	NULL	Salmonella enterica subsp. enterica serovar Typhimurium	Typhimurium	28901	SC	4/15/12	1693/1	NULL	PDT000032780.1	6/18/14	90371	NULL	NULL
ERR056944	PDT000032789.1|SAMEA1027193||Salmonella enterica subsp. enterica serovar Typhimurium|||94640445|Generic	0	PAIRED	NULL	NULL	ILLUMINA	NULL	NULL	NULL	478925	4701036	23	NULL	Generic	PRJEB2438	SAMEA1027193	NULL	NULL	0	0	NULL	NULL	NULL	NULL	NULL	NULL	NULL	Salmonella enterica subsp. enterica serovar Typhimurium	Typhimurium	28901	SC	4/15/12	94640445	NULL	PDT000032789.1	6/18/14	90371	NULL	NULL
ERR056945	PDT000032801.1|SAMEA1027215||Salmonella enterica subsp. enterica serovar Typhimurium|||94140627|Generic	0	PAIRED	NULL	NULL	ILLUMINA	NULL	NULL	NULL	516757	4700593	25	NULL	Generic	PRJEB2438	SAMEA1027215	NULL	NULL	0	0	NULL	NULL	NULL	NULL	NULL	NULL	NULL	Salmonella enterica subsp. enterica serovar Typhimurium	Typhimurium	28901	SC	4/15/12	94140627	NULL	PDT000032801.1	6/18/14	90371	NULL	NULL
ERR062874	PDT000032779.1|SAMEA1027172||Salmonella enterica subsp. enterica serovar Typhimurium|||H07 016 0417|Generic	0	PAIRED	NULL	NULL	ILLUMINA	NULL	NULL	NULL	373410	4913595	51	NULL	Generic	PRJEB2438	SAMEA1027172	NULL	NULL	0	0	NULL	NULL	NULL	NULL	NULL	NULL	NULL	Salmonella enterica subsp. enterica serovar Typhimurium	Typhimurium	28901	SC	4/15/12	H07 016 0417	NULL	PDT000032779.1	6/18/14	90371	NULL	NULL
ERR062875	PDT000032803.1|SAMEA1027217||Salmonella enterica subsp. enterica serovar Typhimurium|||H07 166 0082|Generic	0	PAIRED	NULL	NULL	ILLUMINA	NULL	NULL	NULL	512637	4972734	49	NULL	Generic	PRJEB2438	SAMEA1027217	NULL	NULL	0	0	NULL	NULL	NULL	NULL	NULL	NULL	NULL	Salmonella enterica subsp. enterica serovar Typhimurium	Typhimurium	28901	SC	4/15/12	H07 166 0082	NULL	PDT000032803.1	6/18/14	90371	NULL	NULL
ERR062876	PDT000032797.1|SAMEA1027205||Salmonella enterica subsp. enterica serovar Typhimurium|||H07 182 0182|Generic	0	PAIRED	NULL	NULL	ILLUMINA	NULL	NULL	NULL	436668	4963090	39	NULL	Generic	PRJEB2438	SAMEA1027205	NULL	NULL	0	0	NULL	NULL	NULL	NULL	NULL	NULL	NULL	Salmonella enterica subsp. enterica serovar Typhimurium	Typhimurium	28901	SC	4/15/12	H07 182 0182	NULL	PDT000032797.1	6/18/14	90371	NULL	NULL
ERR062877	PDT000032870.1|SAMEA1027257||Salmonella enterica subsp. enterica serovar Typhimurium|||H07 230 0280|Generic	0	PAIRED	NULL	NULL	ILLUMINA	NULL	NULL	NULL	436668	4974575	43	NULL	Generic	PRJEB2438	SAMEA1027257	NULL	NULL	0	0	NULL	NULL	NULL	NULL	NULL	NULL	NULL	Salmonella enterica subsp. enterica serovar Typhimurium	Typhimurium	28901	SC	4/15/12	H07 230 0280	NULL	PDT000032870.1	6/19/14	90371	NULL	NULL
ERR062878	PDT000032881.1|SAMEA1027278||Salmonella enterica subsp. enterica serovar Typhimurium|||H07 234 0179|Generic	0	PAIRED	NULL	NULL	ILLUMINA	NULL	NULL	NULL	4763638	4895546	13	NULL	Generic	PRJEB2438	SAMEA1027278	NULL	NULL	0	0	NULL	NULL	NULL	NULL	NULL	NULL	NULL	Salmonella enterica subsp. enterica serovar Typhimurium	Typhimurium	28901	SC	4/15/12	H07 234 0179	NULL	PDT000032881.1	6/19/14	90371	NULL	NULL
ERR062879	PDT000032810.1|SAMEA1027232||Salmonella enterica subsp. enterica serovar Typhimurium|||H07 246 0338|Generic	0	PAIRED	NULL	NULL	ILLUMINA	NULL	NULL	NULL	419687	4955740	43	NULL	Generic	PRJEB2438	SAMEA1027232	NULL	NULL	0	0	NULL	NULL	NULL	NULL	NULL	NULL	NULL	Salmonella enterica subsp. enterica serovar Typhimurium	Typhimurium	28901	SC	4/15/12	H07 246 0338	NULL	PDT000032810.1	6/18/14	90371	NULL	NULL
ERR062880	PDT000032806.1|SAMEA1027225||Salmonella enterica subsp. enterica serovar Typhimurium|||H07 276 0382|Generic	0	PAIRED	NULL	NULL	ILLUMINA	NULL	NULL	NULL	650404	4971919	47	NULL	Generic	PRJEB2438	SAMEA1027225	NULL	NULL	0	0	NULL	NULL	NULL	NULL	NULL	NULL	NULL	Salmonella enterica subsp. enterica serovar Typhimurium	Typhimurium	28901	SC	4/15/12	H07 276 0382	NULL	PDT000032806.1	6/18/14	90371	NULL	NULL
ERR062881	PDT000032812.1|SAMEA1027236||Salmonella enterica subsp. enterica serovar Typhimurium|||H07 338 0264|Generic	0	PAIRED	NULL	NULL	ILLUMINA	NULL	NULL	NULL	692822	5225526	69	NULL	Generic	PRJEB2438	SAMEA1027236	NULL	NULL	0	0	NULL	NULL	NULL	NULL	NULL	NULL	NULL	Salmonella enterica subsp. enterica serovar Typhimurium	Typhimurium	28901	SC	4/15/12	H07 338 0264	NULL	PDT000032812.1	6/18/14	90371	NULL	NULL
ERR062882	PDT000032791.1|SAMEA1027196||Salmonella enterica subsp. enterica serovar Typhimurium|||H07 394 0379|Generic	0	PAIRED	NULL	NULL	ILLUMINA	NULL	NULL	NULL	436666	4984175	47	NULL	Generic	PRJEB2438	SAMEA1027196	NULL	NULL	0	0	NULL	NULL	NULL	NULL	NULL	NULL	NULL	Salmonella enterica subsp. enterica serovar Typhimurium	Typhimurium	28901	SC	4/15/12	H07 394 0379	NULL	PDT000032791.1	6/18/14	90371	NULL	NULL
ERR062883	PDT000032778.1|SAMEA1027169||Salmonella enterica subsp. enterica serovar Typhimurium|||H07 246 0339|Generic	0	PAIRED	NULL	NULL	ILLUMINA	NULL	NULL	NULL	612363	5011446	45	NULL	Generic	PRJEB2438	SAMEA1027169	NULL	NULL	0	0	NULL	NULL	NULL	NULL	NULL	NULL	NULL	Salmonella enterica subsp. enterica serovar Typhimurium	Typhimurium	28901	SC	4/15/12	H07 246 0339	NULL	PDT000032778.1	6/18/14	90371	NULL	NULL
ERR062884	PDT000032877.1|SAMEA1027270||Salmonella enterica subsp. enterica serovar Typhimurium|||H07 362 0321|Generic	0	PAIRED	NULL	NULL	ILLUMINA	NULL	NULL	NULL	982927	4922307	35	NULL	Generic	PRJEB2438	SAMEA1027270	NULL	NULL	0	0	NULL	NULL	NULL	NULL	NULL	NULL	NULL	Salmonella enterica subsp. enterica serovar Typhimurium	Typhimurium	28901	SC	4/15/12	H07 362 0321	NULL	PDT000032877.1	6/19/14	90371	NULL	NULL
ERR062885	PDT000032879.1|SAMEA1027274||Salmonella enterica subsp. enterica serovar Typhimurium|||H07 474 0455|Generic	0	PAIRED	NULL	NULL	ILLUMINA	NULL	NULL	NULL	532654	5061631	48	NULL	Generic	PRJEB2438	SAMEA1027274	NULL	NULL	0	0	NULL	NULL	NULL	NULL	NULL	NULL	NULL	Salmonella enterica subsp. enterica serovar Typhimurium	Typhimurium	28901	SC	4/15/12	H07 474 0455	NULL	PDT000032879.1	6/19/14	90371	NULL	NULL
ERR062886	PDT000032875.1|SAMEA1027265||Salmonella enterica subsp. enterica serovar Typhimurium|||H090260055|Generic	0	PAIRED	NULL	NULL	ILLUMINA	NULL	NULL	NULL	2999328	5104994	19	NULL	Generic	PRJEB2438	SAMEA1027265	NULL	NULL	0	0	NULL	NULL	NULL	NULL	NULL	NULL	NULL	Salmonella enterica subsp. enterica serovar Typhimurium	Typhimurium	28901	SC	4/15/12	H090260055	NULL	PDT000032875.1	6/19/14	90371	NULL	NULL
ERR062887	PDT000032816.1|SAMEA1027247||Salmonella enterica subsp. enterica serovar Typhimurium|||H100120548|Generic	0	PAIRED	NULL	NULL	ILLUMINA	NULL	NULL	NULL	437379	4957483	36	NULL	Generic	PRJEB2438	SAMEA1027247	NULL	NULL	0	0	NULL	NULL	NULL	NULL	NULL	NULL	NULL	Salmonella enterica subsp. enterica serovar Typhimurium	Typhimurium	28901	SC	4/15/12	H100120548	NULL	PDT000032816.1	6/18/14	90371	NULL	NULL
ERR062888	PDT000032805.1|SAMEA1027222||Salmonella enterica subsp. enterica serovar Typhimurium|||H100420171|Generic	0	PAIRED	NULL	NULL	ILLUMINA	NULL	NULL	NULL	404132	5032903	63	NULL	Generic	PRJEB2438	SAMEA1027222	NULL	NULL	0	0	NULL	NULL	NULL	NULL	NULL	NULL	NULL	Salmonella enterica subsp. enterica serovar Typhimurium	Typhimurium	28901	SC	4/15/12	H100420171	NULL	PDT000032805.1	6/18/14	90371	NULL	NULL
ERR062889	PDT000032800.1|SAMEA1027211||Salmonella enterica subsp. enterica serovar Typhimurium|||H100760028|Generic	0	PAIRED	NULL	NULL	ILLUMINA	NULL	NULL	NULL	2732363	4966492	18	NULL	Generic	PRJEB2438	SAMEA1027211	NULL	NULL	0	0	NULL	NULL	NULL	NULL	NULL	NULL	NULL	Salmonella enterica subsp. enterica serovar Typhimurium	Typhimurium	28901	SC	4/15/12	H100760028	NULL	PDT000032800.1	6/18/14	90371	NULL	NULL
ERR062890	PDT000032788.1|SAMEA1027192||Salmonella enterica subsp. enterica serovar Typhimurium|||H100800267|Generic	0	PAIRED	NULL	NULL	ILLUMINA	NULL	NULL	NULL	436668	4960878	40	NULL	Generic	PRJEB2438	SAMEA1027192	NULL	NULL	0	0	NULL	NULL	NULL	NULL	NULL	NULL	NULL	Salmonella enterica subsp. enterica serovar Typhimurium	Typhimurium	28901	SC	4/15/12	H100800267	NULL	PDT000032788.1	6/18/14	90371	NULL	NULL
ERR062891	PDT000032796.1|SAMEA1027204||Salmonella enterica subsp. enterica serovar Typhimurium|||H101020440|Generic	0	PAIRED	NULL	NULL	ILLUMINA	NULL	NULL	NULL	1751543	5233614	28	NULL	Generic	PRJEB2438	SAMEA1027204	NULL	NULL	0	0	NULL	NULL	NULL	NULL	NULL	NULL	NULL	Salmonella enterica subsp. enterica serovar Typhimurium	Typhimurium	28901	SC	4/15/12	H101020440	NULL	PDT000032796.1	6/18/14	90371	NULL	NULL
ERR062892	PDT000032787.1|SAMEA1027188||Salmonella enterica subsp. enterica serovar Typhimurium|||H101560198|Generic	0	PAIRED	NULL	NULL	ILLUMINA	NULL	NULL	NULL	349398	4952802	55	NULL	Generic	PRJEB2438	SAMEA1027188	NULL	NULL	0	0	NULL	NULL	NULL	NULL	NULL	NULL	NULL	Salmonella enterica subsp. enterica serovar Typhimurium	Typhimurium	28901	SC	4/15/12	H101560198	NULL	PDT000032787.1	6/18/14	90371	NULL	NULL
ERR062893	PDT000032776.1|SAMEA1027161||Salmonella enterica subsp. enterica serovar Typhimurium|||H102100163|Generic	0	PAIRED	NULL	NULL	ILLUMINA	NULL	NULL	NULL	2999424	5094524	58	NULL	Generic	PRJEB2438	SAMEA1027161	NULL	NULL	0	0	NULL	NULL	NULL	NULL	NULL	NULL	NULL	Salmonella enterica subsp. enterica serovar Typhimurium	Typhimurium	28901	SC	4/15/12	H102100163	NULL	PDT000032776.1	6/18/14	90371	NULL	NULL
ERR062894	PDT000032798.1|SAMEA1027209||Salmonella enterica subsp. enterica serovar Typhimurium|||H102120667|Generic	0	PAIRED	NULL	NULL	ILLUMINA	NULL	NULL	NULL	974871	4969963	39	NULL	Generic	PRJEB2438	SAMEA1027209	NULL	NULL	0	0	NULL	NULL	NULL	NULL	NULL	NULL	NULL	Salmonella enterica subsp. enterica serovar Typhimurium	Typhimurium	28901	SC	4/15/12	H102120667	NULL	PDT000032798.1	6/18/14	90371	NULL	NULL
ERR062895	PDT000032790.1|SAMEA1027195||Salmonella enterica subsp. enterica serovar Typhimurium|||H102140400|Generic	0	PAIRED	NULL	NULL	ILLUMINA	NULL	NULL	NULL	4789984	4964939	9	NULL	Generic	PRJEB2438	SAMEA1027195	NULL	NULL	0	0	NULL	NULL	NULL	NULL	NULL	NULL	NULL	Salmonella enterica subsp. enterica serovar Typhimurium	Typhimurium	28901	SC	4/15/12	H102140400	NULL	PDT000032790.1	6/18/14	90371	NULL	NULL
ERR062896	PDT000032794.1|SAMEA1027202||Salmonella enterica subsp. enterica serovar Typhimurium|||H10234093302|Generic	0	PAIRED	NULL	NULL	ILLUMINA	NULL	NULL	NULL	436666	4942429	46	NULL	Generic	PRJEB2438	SAMEA1027202	NULL	NULL	0	0	NULL	NULL	NULL	NULL	NULL	NULL	NULL	Salmonella enterica subsp. enterica serovar Typhimurium	Typhimurium	28901	SC	4/15/12	H10234093302	NULL	PDT000032794.1	6/18/14	90371	NULL	NULL
ERR062897	PDT000032817.1|SAMEA1027248||Salmonella enterica subsp. enterica serovar Typhimurium|||H102540233|Generic	0	PAIRED	NULL	NULL	ILLUMINA	NULL	NULL	NULL	420388	4926503	51	NULL	Generic	PRJEB2438	SAMEA1027248	NULL	NULL	0	0	NULL	NULL	NULL	NULL	NULL	NULL	NULL	Salmonella enterica subsp. enterica serovar Typhimurium	Typhimurium	28901	SC	4/15/12	H102540233	NULL	PDT000032817.1	6/18/14	90371	NULL	NULL
ERR064830	PDT000030746.1|SAMEA1094220||Salmonella enterica subsp. enterica serovar Enteritidis||||Generic	0	PAIRED	NULL	NULL	ILLUMINA	NULL	NULL	NULL	171831	4693190	48	NULL	Generic	PRJEB2685	SAMEA1094220	NULL	NULL	0	0	NULL	NULL	NULL	NULL	NULL	NULL	NULL	Salmonella enterica subsp. enterica serovar Enteritidis	Enteritidis	28901	SC	4/15/12	NULL	NULL	PDT000030746.1	5/27/14	149539	NULL	NULL
ERR064831	PDT000030744.1|SAMEA1094217||Salmonella enterica subsp. enterica serovar Enteritidis||||Generic	0	PAIRED	NULL	NULL	ILLUMINA	NULL	NULL	NULL	1080538	4777719	40	NULL	Generic	PRJEB2685	SAMEA1094217	NULL	NULL	0	0	NULL	NULL	NULL	NULL	NULL	NULL	NULL	Salmonella enterica subsp. enterica serovar Enteritidis	Enteritidis	28901	SC	4/15/12	NULL	NULL	PDT000030744.1	5/27/14	149539	NULL	NULL
ERR064832	PDT000030742.1|SAMEA1094212||Salmonella enterica subsp. enterica serovar Enteritidis||||Generic	0	PAIRED	NULL	NULL	ILLUMINA	NULL	NULL	NULL	478970	4704374	24	NULL	Generic	PRJEB2685	SAMEA1094212	NULL	NULL	0	0	NULL	NULL	NULL	NULL	NULL	NULL	NULL	Salmonella enterica subsp. enterica serovar Enteritidis	Enteritidis	28901	SC	4/15/12	NULL	NULL	PDT000030742.1	5/27/14	149539	NULL	NULL
ERR064833	PDT000030743.1|SAMEA1094215||Salmonella enterica subsp. enterica serovar Enteritidis||||Generic	0	PAIRED	NULL	NULL	ILLUMINA	NULL	NULL	NULL	426407	4702201	29	NULL	Generic	PRJEB2685	SAMEA1094215	NULL	NULL	0	0	NULL	NULL	NULL	NULL	NULL	NULL	NULL	Salmonella enterica subsp. enterica serovar Enteritidis	Enteritidis	28901	SC	4/15/12	NULL	NULL	PDT000030743.1	5/27/14	149539	NULL	NULL
ERR064834	PDT000030747.1|SAMEA1094227||Salmonella enterica subsp. enterica serovar Enteritidis||||Generic	0	PAIRED	NULL	NULL	ILLUMINA	NULL	NULL	NULL	358753	4701863	26	NULL	Generic	PRJEB2685	SAMEA1094227	NULL	NULL	0	0	NULL	NULL	NULL	NULL	NULL	NULL	NULL	Salmonella enterica subsp. enterica serovar Enteritidis	Enteritidis	28901	SC	4/15/12	NULL	NULL	PDT000030747.1	5/27/14	149539	NULL	NULL
ERR064835	PDT000030745.1|SAMEA1094219||Salmonella enterica subsp. enterica serovar Enteritidis||||Generic	0	PAIRED	NULL	NULL	ILLUMINA	NULL	NULL	NULL	647041	4843099	79	NULL	Generic	PRJEB2685	SAMEA1094219	NULL	NULL	0	0	NULL	NULL	NULL	NULL	NULL	NULL	NULL	Salmonella enterica subsp. enterica serovar Enteritidis	Enteritidis	28901	SC	4/15/12	NULL	NULL	PDT000030745.1	5/27/14	149539	NULL	NULL
ERR064836	PDT000032886.1|SAMEA1094218||Salmonella enterica subsp. enterica serovar Typhimurium||||Generic	0	PAIRED	NULL	NULL	ILLUMINA	NULL	NULL	NULL	3185630	4879272	2	NULL	Generic	PRJEB2685	SAMEA1094218	NULL	NULL	0	0	NULL	NULL	NULL	NULL	NULL	NULL	NULL	Salmonella enterica subsp. enterica serovar Typhimurium	Typhimurium	28901	SC	4/15/12	NULL	NULL	PDT000032886.1	6/19/14	90371	NULL	NULL
ERR064837	PDT000032892.1|SAMEA1094226||Salmonella enterica subsp. enterica serovar Typhimurium||||Generic	0	PAIRED	NULL	NULL	ILLUMINA	NULL	NULL	NULL	4879883	4884544	2	NULL	Generic	PRJEB2685	SAMEA1094226	NULL	NULL	0	0	NULL	NULL	NULL	NULL	NULL	NULL	NULL	Salmonella enterica subsp. enterica serovar Typhimurium	Typhimurium	28901	SC	4/15/12	NULL	NULL	PDT000032892.1	6/19/14	90371	NULL	NULL
ERR064838	PDT000032883.1|SAMEA1094213||Salmonella enterica subsp. enterica serovar Typhimurium||||Generic	0	PAIRED	NULL	NULL	ILLUMINA	NULL	NULL	NULL	4877503	4897089	3	NULL	Generic	PRJEB2685	SAMEA1094213	NULL	NULL	0	0	NULL	NULL	NULL	NULL	NULL	NULL	NULL	Salmonella enterica subsp. enterica serovar Typhimurium	Typhimurium	28901	SC	4/15/12	NULL	NULL	PDT000032883.1	6/19/14	90371	NULL	NULL
ERR064839	PDT000032884.1|SAMEA1094214||Salmonella enterica subsp. enterica serovar Typhimurium||||Generic	0	PAIRED	NULL	NULL	ILLUMINA	NULL	NULL	NULL	3185589	4879405	2	NULL	Generic	PRJEB2685	SAMEA1094214	NULL	NULL	0	0	NULL	NULL	NULL	NULL	NULL	NULL	NULL	Salmonella enterica subsp. enterica serovar Typhimurium	Typhimurium	28901	SC	4/15/12	NULL	NULL	PDT000032884.1	6/19/14	90371	NULL	NULL
ERR064840	PDT000032887.1|SAMEA1094221||Salmonella enterica subsp. enterica serovar Typhimurium||||Generic	0	PAIRED	NULL	NULL	ILLUMINA	NULL	NULL	NULL	443762	4976779	59	NULL	Generic	PRJEB2685	SAMEA1094221	NULL	NULL	0	0	NULL	NULL	NULL	NULL	NULL	NULL	NULL	Salmonella enterica subsp. enterica serovar Typhimurium	Typhimurium	28901	SC	4/15/12	NULL	NULL	PDT000032887.1	6/19/14	90371	NULL	NULL
ERR064841	PDT000032890.1|SAMEA1094224||Salmonella enterica subsp. enterica serovar Typhimurium||||Generic	0	PAIRED	NULL	NULL	ILLUMINA	NULL	NULL	NULL	4876123	5074100	6	NULL	Generic	PRJEB2685	SAMEA1094224	NULL	NULL	0	0	NULL	NULL	NULL	NULL	NULL	NULL	NULL	Salmonella enterica subsp. enterica serovar Typhimurium	Typhimurium	28901	SC	4/15/12	NULL	NULL	PDT000032890.1	6/19/14	90371	NULL	NULL
ERR064842	PDT000032891.1|SAMEA1094225||Salmonella enterica subsp. enterica serovar Typhimurium||||Generic	0	PAIRED	NULL	NULL	ILLUMINA	NULL	NULL	NULL	4857398	5080078	6	NULL	Generic	PRJEB2685	SAMEA1094225	NULL	NULL	0	0	NULL	NULL	NULL	NULL	NULL	NULL	NULL	Salmonella enterica subsp. enterica serovar Typhimurium	Typhimurium	28901	SC	4/15/12	NULL	NULL	PDT000032891.1	6/19/14	90371	NULL	NULL
ERR064843	PDT000032888.1|SAMEA1094222||Salmonella enterica subsp. enterica serovar Typhimurium||||Generic	0	PAIRED	NULL	NULL	ILLUMINA	NULL	NULL	NULL	358765	4702823	29	NULL	Generic	PRJEB2685	SAMEA1094222	NULL	NULL	0	0	NULL	NULL	NULL	NULL	NULL	NULL	NULL	Salmonella enterica subsp. enterica serovar Typhimurium	Typhimurium	28901	SC	4/15/12	NULL	NULL	PDT000032888.1	6/19/14	90371	NULL	NULL
ERR064844	PDT000032889.1|SAMEA1094223||Salmonella enterica subsp. enterica serovar Typhimurium||||Generic	0	PAIRED	NULL	NULL	ILLUMINA	NULL	NULL	NULL	474701	4703471	25	NULL	Generic	PRJEB2685	SAMEA1094223	NULL	NULL	0	0	NULL	NULL	NULL	NULL	NULL	NULL	NULL	Salmonella enterica subsp. enterica serovar Typhimurium	Typhimurium	28901	SC	4/15/12	NULL	NULL	PDT000032889.1	6/19/14	90371	NULL	NULL
ERR064845	PDT000032885.1|SAMEA1094216||Salmonella enterica subsp. enterica serovar Typhimurium||||Generic	0	PAIRED	NULL	NULL	ILLUMINA	NULL	NULL	NULL	479041	4701531	25	NULL	Generic	PRJEB2685	SAMEA1094216	NULL	NULL	0	0	NULL	NULL	NULL	NULL	NULL	NULL	NULL	Salmonella enterica subsp. enterica serovar Typhimurium	Typhimurium	28901	SC	4/15/12	NULL	NULL	PDT000032885.1	6/19/14	90371	NULL	NULL
ERR161390	PDT000033030.1|SAMEA1486874||Salmonella enterica subsp. enterica serovar Typhimurium|||10045|Generic	0	PAIRED	NULL	NULL	ILLUMINA	NULL	NULL	NULL	650060	5113066	66	NULL	Generic	PRJEB2973	SAMEA1486874	NULL	NULL	0	0	NULL	NULL	NULL	NULL	NULL	NULL	NULL	Salmonella enterica subsp. enterica serovar Typhimurium	Typhimurium	28901	SC	8/28/12	10045	NULL	PDT000033030.1	6/19/14	90371	NULL	NULL
ERR161391	PDT000033017.1|SAMEA1486848||Salmonella enterica subsp. enterica serovar Typhimurium|||10413|Generic	0	PAIRED	NULL	NULL	ILLUMINA	NULL	NULL	NULL	581119	5098693	41	NULL	Generic	PRJEB2973	SAMEA1486848	NULL	NULL	0	0	NULL	NULL	NULL	NULL	NULL	NULL	NULL	Salmonella enterica subsp. enterica serovar Typhimurium	Typhimurium	28901	SC	8/28/12	10413	NULL	PDT000033017.1	6/19/14	90371	NULL	NULL
ERR161392	PDT000033004.1|SAMEA1486825||Salmonella enterica subsp. enterica serovar Typhimurium|||20150|Generic	0	PAIRED	NULL	NULL	ILLUMINA	NULL	NULL	NULL	566203	4938675	36	NULL	Generic	PRJEB2973	SAMEA1486825	NULL	NULL	0	0	NULL	NULL	NULL	NULL	NULL	NULL	NULL	Salmonella enterica subsp. enterica serovar Typhimurium	Typhimurium	28901	SC	8/28/12	20150	NULL	PDT000033004.1	6/19/14	90371	NULL	NULL
ERR161393	PDT000032969.1|SAMEA1486790||Salmonella enterica subsp. enterica serovar Typhimurium|||30015|Generic	0	PAIRED	NULL	NULL	ILLUMINA	NULL	NULL	NULL	579941	5011976	31	NULL	Generic	PRJEB2973	SAMEA1486790	NULL	NULL	0	0	NULL	NULL	NULL	NULL	NULL	NULL	NULL	Salmonella enterica subsp. enterica serovar Typhimurium	Typhimurium	28901	SC	8/28/12	30015	NULL	PDT000032969.1	6/19/14	90371	NULL	NULL
ERR161394	PDT000032989.1|SAMEA1486810||Salmonella enterica subsp. enterica serovar Typhimurium|||30385|Generic	0	PAIRED	NULL	NULL	ILLUMINA	NULL	NULL	NULL	521144	5255258	91	NULL	Generic	PRJEB2973	SAMEA1486810	NULL	NULL	0	0	NULL	NULL	NULL	NULL	NULL	NULL	NULL	Salmonella enterica subsp. enterica serovar Typhimurium	Typhimurium	28901	SC	8/28/12	30385	NULL	PDT000032989.1	6/19/14	90371	NULL	NULL
ERR161395	PDT000032961.1|SAMEA1486782||Salmonella enterica subsp. enterica serovar Typhimurium|||C2362|Generic	0	PAIRED	NULL	NULL	ILLUMINA	NULL	NULL	NULL	224636	4734958	53	NULL	Generic	PRJEB2973	SAMEA1486782	NULL	NULL	0	0	NULL	NULL	NULL	NULL	NULL	NULL	NULL	Salmonella enterica subsp. enterica serovar Typhimurium	Typhimurium	28901	SC	8/28/12	C2362	NULL	PDT000032961.1	6/19/14	90371	NULL	NULL
ERR161396	PDT000033033.1|SAMEA1486880||Salmonella enterica subsp. enterica serovar Typhimurium|||198|Generic	0	PAIRED	NULL	NULL	ILLUMINA	NULL	NULL	NULL	1629077	4995748	76	NULL	Generic	PRJEB2973	SAMEA1486880	NULL	NULL	0	0	NULL	NULL	NULL	NULL	NULL	NULL	NULL	Salmonella enterica subsp. enterica serovar Typhimurium	Typhimurium	28901	SC	8/28/12	198	NULL	PDT000033033.1	6/19/14	90371	NULL	NULL
ERR161397	PDT000032954.1|SAMEA1486775||Salmonella enterica subsp. enterica serovar Typhimurium|||DSal1|Generic	0	PAIRED	NULL	NULL	ILLUMINA	NULL	NULL	NULL	246555	4882476	31	NULL	Generic	PRJEB2973	SAMEA1486775	NULL	NULL	0	0	NULL	NULL	NULL	NULL	NULL	NULL	NULL	Salmonella enterica subsp. enterica serovar Typhimurium	Typhimurium	28901	SC	8/28/12	DSal1	NULL	PDT000032954.1	6/19/14	90371	NULL	NULL
ERR161398	PDT000033015.1|SAMEA1486844||Salmonella enterica subsp. enterica serovar Typhimurium|||UI 8261|Generic	0	PAIRED	NULL	NULL	ILLUMINA	NULL	NULL	NULL	516357	4858808	49	NULL	Generic	PRJEB2973	SAMEA1486844	NULL	NULL	0	0	NULL	NULL	NULL	NULL	NULL	NULL	NULL	Salmonella enterica subsp. enterica serovar Typhimurium	Typhimurium	28901	SC	8/28/12	UI 8261	NULL	PDT000033015.1	6/19/14	90371	NULL	NULL
ERR161399	PDT000032951.1|SAMEA1486772||Salmonella enterica subsp. enterica serovar Typhimurium|||UI 10785|Generic	0	PAIRED	NULL	NULL	ILLUMINA	NULL	NULL	NULL	780386	4975547	35	NULL	Generic	PRJEB2973	SAMEA1486772	NULL	NULL	0	0	NULL	NULL	NULL	NULL	NULL	NULL	NULL	Salmonella enterica subsp. enterica serovar Typhimurium	Typhimurium	28901	SC	8/28/12	UI 10785	NULL	PDT000032951.1	6/19/14	90371	NULL	NULL
ERR161400	PDT000032986.1|SAMEA1486807||Salmonella enterica subsp. enterica serovar Typhimurium|||10052|Generic	0	PAIRED	NULL	NULL	ILLUMINA	NULL	NULL	NULL	582288	5172727	49	NULL	Generic	PRJEB2973	SAMEA1486807	NULL	NULL	0	0	NULL	NULL	NULL	NULL	NULL	NULL	NULL	Salmonella enterica subsp. enterica serovar Typhimurium	Typhimurium	28901	SC	8/28/12	10052	NULL	PDT000032986.1	6/19/14	90371	NULL	NULL
ERR161401	PDT000033006.1|SAMEA1486827||Salmonella enterica subsp. enterica serovar Typhimurium|||20005|Generic	0	PAIRED	NULL	NULL	ILLUMINA	NULL	NULL	NULL	1404912	4935333	20	NULL	Generic	PRJEB2973	SAMEA1486827	NULL	NULL	0	0	NULL	NULL	NULL	NULL	NULL	NULL	NULL	Salmonella enterica subsp. enterica serovar Typhimurium	Typhimurium	28901	SC	8/28/12	20005	NULL	PDT000033006.1	6/19/14	90371	NULL	NULL
ERR161402	PDT000033032.1|SAMEA1486878||Salmonella enterica subsp. enterica serovar Typhimurium|||20207|Generic	0	PAIRED	NULL	NULL	ILLUMINA	NULL	NULL	NULL	439919	5070134	68	NULL	Generic	PRJEB2973	SAMEA1486878	NULL	NULL	0	0	NULL	NULL	NULL	NULL	NULL	NULL	NULL	Salmonella enterica subsp. enterica serovar Typhimurium	Typhimurium	28901	SC	8/28/12	20207	NULL	PDT000033032.1	6/19/14	90371	NULL	NULL
ERR161403	PDT000033016.1|SAMEA1486846||Salmonella enterica subsp. enterica serovar Typhimurium|||30099|Generic	0	PAIRED	NULL	NULL	ILLUMINA	NULL	NULL	NULL	439381	5279512	80	NULL	Generic	PRJEB2973	SAMEA1486846	NULL	NULL	0	0	NULL	NULL	NULL	NULL	NULL	NULL	NULL	Salmonella enterica subsp. enterica serovar Typhimurium	Typhimurium	28901	SC	8/28/12	30099	NULL	PDT000033016.1	6/19/14	90371	NULL	NULL
ERR161404	PDT000032948.1|SAMEA1486769||Salmonella enterica subsp. enterica serovar Typhimurium|||121 DQT|Generic	0	PAIRED	NULL	NULL	ILLUMINA	NULL	NULL	NULL	581454	4965587	24	NULL	Generic	PRJEB2973	SAMEA1486769	NULL	NULL	0	0	NULL	NULL	NULL	NULL	NULL	NULL	NULL	Salmonella enterica subsp. enterica serovar Typhimurium	Typhimurium	28901	SC	8/28/12	121 DQT	NULL	PDT000032948.1	6/19/14	90371	NULL	NULL
ERR161405	PDT000032978.1|SAMEA1486799||Salmonella enterica subsp. enterica serovar Typhimurium|||10314|Generic	0	PAIRED	NULL	NULL	ILLUMINA	NULL	NULL	NULL	513348	5048119	55	NULL	Generic	PRJEB2973	SAMEA1486799	NULL	NULL	0	0	NULL	NULL	NULL	NULL	NULL	NULL	NULL	Salmonella enterica subsp. enterica serovar Typhimurium	Typhimurium	28901	SC	8/28/12	10314	NULL	PDT000032978.1	6/19/14	90371	NULL	NULL
ERR161407	PDT000032950.1|SAMEA1486771||Salmonella enterica subsp. enterica serovar Typhimurium|||712|Generic	0	PAIRED	NULL	NULL	ILLUMINA	NULL	NULL	NULL	705266	5065852	33	NULL	Generic	PRJEB2973	SAMEA1486771	NULL	NULL	0	0	NULL	NULL	NULL	NULL	NULL	NULL	NULL	Salmonella enterica subsp. enterica serovar Typhimurium	Typhimurium	28901	SC	8/28/12	712	NULL	PDT000032950.1	6/19/14	90371	NULL	NULL
ERR161408	PDT000033026.1|SAMEA1486866||Salmonella enterica subsp. enterica serovar Typhimurium|||1222|Generic	0	PAIRED	NULL	NULL	ILLUMINA	NULL	NULL	NULL	439920	5111022	56	NULL	Generic	PRJEB2973	SAMEA1486866	NULL	NULL	0	0	NULL	NULL	NULL	NULL	NULL	NULL	NULL	Salmonella enterica subsp. enterica serovar Typhimurium	Typhimurium	28901	SC	8/28/12	1222	NULL	PDT000033026.1	6/19/14	90371	NULL	NULL
ERR161409	PDT000032958.1|SAMEA1486779||Salmonella enterica subsp. enterica serovar Typhimurium|||DSal2|Generic	0	PAIRED	NULL	NULL	ILLUMINA	NULL	NULL	NULL	334668	4884917	38	NULL	Generic	PRJEB2973	SAMEA1486779	NULL	NULL	0	0	NULL	NULL	NULL	NULL	NULL	NULL	NULL	Salmonella enterica subsp. enterica serovar Typhimurium	Typhimurium	28901	SC	8/28/12	DSal2	NULL	PDT000032958.1	6/19/14	90371	NULL	NULL
ERR161410	PDT000032982.1|SAMEA1486803||Salmonella enterica subsp. enterica serovar Typhimurium|||PH 1352|Generic	0	PAIRED	NULL	NULL	ILLUMINA	NULL	NULL	NULL	985608	4937236	37	NULL	Generic	PRJEB2973	SAMEA1486803	NULL	NULL	0	0	NULL	NULL	NULL	NULL	NULL	NULL	NULL	Salmonella enterica subsp. enterica serovar Typhimurium	Typhimurium	28901	SC	8/28/12	PH 1352	NULL	PDT000032982.1	6/19/14	90371	NULL	NULL
ERR161411	PDT000033002.1|SAMEA1486823||Salmonella enterica subsp. enterica serovar Typhimurium|||UI 9699/5|Generic	0	PAIRED	NULL	NULL	ILLUMINA	NULL	NULL	NULL	702474	4972313	35	NULL	Generic	PRJEB2973	SAMEA1486823	NULL	NULL	0	0	NULL	NULL	NULL	NULL	NULL	NULL	NULL	Salmonella enterica subsp. enterica serovar Typhimurium	Typhimurium	28901	SC	8/28/12	UI 9699/5	NULL	PDT000033002.1	6/19/14	90371	NULL	NULL
ERR161413	PDT000032962.1|SAMEA1486783||Salmonella enterica subsp. enterica serovar Typhimurium|||20007|Generic	0	PAIRED	NULL	NULL	ILLUMINA	NULL	NULL	NULL	980555	4974031	35	NULL	Generic	PRJEB2973	SAMEA1486783	NULL	NULL	0	0	NULL	NULL	NULL	NULL	NULL	NULL	NULL	Salmonella enterica subsp. enterica serovar Typhimurium	Typhimurium	28901	SC	8/28/12	20007	NULL	PDT000032962.1	6/19/14	90371	NULL	NULL
ERR161414	PDT000032952.1|SAMEA1486773||Salmonella enterica subsp. enterica serovar Typhimurium|||20235|Generic	0	PAIRED	NULL	NULL	ILLUMINA	NULL	NULL	NULL	544397	5021251	62	NULL	Generic	PRJEB2973	SAMEA1486773	NULL	NULL	0	0	NULL	NULL	NULL	NULL	NULL	NULL	NULL	Salmonella enterica subsp. enterica serovar Typhimurium	Typhimurium	28901	SC	8/28/12	20235	NULL	PDT000032952.1	6/19/14	90371	NULL	NULL
ERR161415	PDT000032971.1|SAMEA1486792||Salmonella enterica subsp. enterica serovar Typhimurium|||30131|Generic	0	PAIRED	NULL	NULL	ILLUMINA	NULL	NULL	NULL	580132	5087923	33	NULL	Generic	PRJEB2973	SAMEA1486792	NULL	NULL	0	0	NULL	NULL	NULL	NULL	NULL	NULL	NULL	Salmonella enterica subsp. enterica serovar Typhimurium	Typhimurium	28901	SC	8/28/12	30131	NULL	PDT000032971.1	6/19/14	90371	NULL	NULL
ERR161416	PDT000033000.1|SAMEA1486821||Salmonella enterica subsp. enterica serovar Typhimurium|||165 VDQ|Generic	0	PAIRED	NULL	NULL	ILLUMINA	NULL	NULL	NULL	580256	4991387	29	NULL	Generic	PRJEB2973	SAMEA1486821	NULL	NULL	0	0	NULL	NULL	NULL	NULL	NULL	NULL	NULL	Salmonella enterica subsp. enterica serovar Typhimurium	Typhimurium	28901	SC	8/28/12	165 VDQ	NULL	PDT000033000.1	6/19/14	90371	NULL	NULL
ERR161417	PDT000033025.1|SAMEA1486864||Salmonella enterica subsp. enterica serovar Typhimurium|||148|Generic	0	PAIRED	NULL	NULL	ILLUMINA	NULL	NULL	NULL	4932275	5027304	4	NULL	Generic	PRJEB2973	SAMEA1486864	NULL	NULL	0	0	NULL	NULL	NULL	NULL	NULL	NULL	NULL	Salmonella enterica subsp. enterica serovar Typhimurium	Typhimurium	28901	SC	8/28/12	148	NULL	PDT000033025.1	6/19/14	90371	NULL	NULL
ERR161418	PDT000032965.1|SAMEA1486786||Salmonella enterica subsp. enterica serovar Typhimurium|||541|Generic	0	PAIRED	NULL	NULL	ILLUMINA	NULL	NULL	NULL	786433	5213953	53	NULL	Generic	PRJEB2973	SAMEA1486786	NULL	NULL	0	0	NULL	NULL	NULL	NULL	NULL	NULL	NULL	Salmonella enterica subsp. enterica serovar Typhimurium	Typhimurium	28901	SC	8/28/12	541	NULL	PDT000032965.1	6/19/14	90371	NULL	NULL
ERR161420	PDT000033014.1|SAMEA1486842||Salmonella enterica subsp. enterica serovar Typhimurium|||1264|Generic	0	PAIRED	NULL	NULL	ILLUMINA	NULL	NULL	NULL	627980	5221545	45	NULL	Generic	PRJEB2973	SAMEA1486842	NULL	NULL	0	0	NULL	NULL	NULL	NULL	NULL	NULL	NULL	Salmonella enterica subsp. enterica serovar Typhimurium	Typhimurium	28901	SC	8/28/12	1264	NULL	PDT000033014.1	6/19/14	90371	NULL	NULL
ERR161421	PDT000032994.1|SAMEA1486815||Salmonella enterica subsp. enterica serovar Typhimurium|||DSal3|Generic	0	PAIRED	NULL	NULL	ILLUMINA	NULL	NULL	NULL	341186	4890462	49	NULL	Generic	PRJEB2973	SAMEA1486815	NULL	NULL	0	0	NULL	NULL	NULL	NULL	NULL	NULL	NULL	Salmonella enterica subsp. enterica serovar Typhimurium	Typhimurium	28901	SC	8/28/12	DSal3	NULL	PDT000032994.1	6/19/14	90371	NULL	NULL
ERR161422	PDT000032980.1|SAMEA1486801||Salmonella enterica subsp. enterica serovar Typhimurium|||UI 14090|Generic	0	PAIRED	NULL	NULL	ILLUMINA	NULL	NULL	NULL	355100	4906950	81	NULL	Generic	PRJEB2973	SAMEA1486801	NULL	NULL	0	0	NULL	NULL	NULL	NULL	NULL	NULL	NULL	Salmonella enterica subsp. enterica serovar Typhimurium	Typhimurium	28901	SC	8/28/12	UI 14090	NULL	PDT000032980.1	6/19/14	90371	NULL	NULL
ERR161423	PDT000032955.1|SAMEA1486776||Salmonella enterica subsp. enterica serovar Typhimurium|||68|Generic	0	PAIRED	NULL	NULL	ILLUMINA	NULL	NULL	NULL	1190533	4944618	30	NULL	Generic	PRJEB2973	SAMEA1486776	NULL	NULL	0	0	NULL	NULL	NULL	NULL	NULL	NULL	NULL	Salmonella enterica subsp. enterica serovar Typhimurium	Typhimurium	28901	SC	8/28/12	68	NULL	PDT000032955.1	6/19/14	90371	NULL	NULL
ERR161424	PDT000033022.1|SAMEA1486858||Salmonella enterica subsp. enterica serovar Typhimurium|||10124|Generic	0	PAIRED	NULL	NULL	ILLUMINA	NULL	NULL	NULL	1843849	4944408	17	NULL	Generic	PRJEB2973	SAMEA1486858	NULL	NULL	0	0	NULL	NULL	NULL	NULL	NULL	NULL	NULL	Salmonella enterica subsp. enterica serovar Typhimurium	Typhimurium	28901	SC	8/28/12	10124	NULL	PDT000033022.1	6/19/14	90371	NULL	NULL
ERR161425	PDT000032998.1|SAMEA1486819||Salmonella enterica subsp. enterica serovar Typhimurium|||20018|Generic	0	PAIRED	NULL	NULL	ILLUMINA	NULL	NULL	NULL	521168	5006072	29	NULL	Generic	PRJEB2973	SAMEA1486819	NULL	NULL	0	0	NULL	NULL	NULL	NULL	NULL	NULL	NULL	Salmonella enterica subsp. enterica serovar Typhimurium	Typhimurium	28901	SC	8/28/12	20018	NULL	PDT000032998.1	6/19/14	90371	NULL	NULL
ERR161426	PDT000032972.1|SAMEA1486793||Salmonella enterica subsp. enterica serovar Typhimurium|||20277|Generic	0	PAIRED	NULL	NULL	ILLUMINA	NULL	NULL	NULL	530154	5006149	30	NULL	Generic	PRJEB2973	SAMEA1486793	NULL	NULL	0	0	NULL	NULL	NULL	NULL	NULL	NULL	NULL	Salmonella enterica subsp. enterica serovar Typhimurium	Typhimurium	28901	SC	8/28/12	20277	NULL	PDT000032972.1	6/19/14	90371	NULL	NULL
ERR161427	PDT000032987.1|SAMEA1486808||Salmonella enterica subsp. enterica serovar Typhimurium|||30144|Generic	0	PAIRED	NULL	NULL	ILLUMINA	NULL	NULL	NULL	680788	5088784	40	NULL	Generic	PRJEB2973	SAMEA1486808	NULL	NULL	0	0	NULL	NULL	NULL	NULL	NULL	NULL	NULL	Salmonella enterica subsp. enterica serovar Typhimurium	Typhimurium	28901	SC	8/28/12	30144	NULL	PDT000032987.1	6/19/14	90371	NULL	NULL
ERR161428	PDT000032988.1|SAMEA1486809||Salmonella enterica subsp. enterica serovar Typhimurium|||C2442|Generic	0	PAIRED	NULL	NULL	ILLUMINA	NULL	NULL	NULL	275801	4774584	81	NULL	Generic	PRJEB2973	SAMEA1486809	NULL	NULL	0	0	NULL	NULL	NULL	NULL	NULL	NULL	NULL	Salmonella enterica subsp. enterica serovar Typhimurium	Typhimurium	28901	SC	8/28/12	C2442	NULL	PDT000032988.1	6/19/14	90371	NULL	NULL
ERR161429	PDT000033012.1|SAMEA1486838||Salmonella enterica subsp. enterica serovar Typhimurium|||151|Generic	0	PAIRED	NULL	NULL	ILLUMINA	NULL	NULL	NULL	683138	5221987	41	NULL	Generic	PRJEB2973	SAMEA1486838	NULL	NULL	0	0	NULL	NULL	NULL	NULL	NULL	NULL	NULL	Salmonella enterica subsp. enterica serovar Typhimurium	Typhimurium	28901	SC	8/28/12	151	NULL	PDT000033012.1	6/19/14	90371	NULL	NULL
ERR161430	PDT000033031.1|SAMEA1486876||Salmonella enterica subsp. enterica serovar Typhimurium|||589|Generic	0	PAIRED	NULL	NULL	ILLUMINA	NULL	NULL	NULL	1283216	5208400	43	NULL	Generic	PRJEB2973	SAMEA1486876	NULL	NULL	0	0	NULL	NULL	NULL	NULL	NULL	NULL	NULL	Salmonella enterica subsp. enterica serovar Typhimurium	Typhimurium	28901	SC	8/28/12	589	NULL	PDT000033031.1	6/19/14	90371	NULL	NULL
ERR161431	PDT000032977.1|SAMEA1486798||Salmonella enterica subsp. enterica serovar Typhimurium|||773|Generic	0	PAIRED	NULL	NULL	ILLUMINA	NULL	NULL	NULL	786787	5038506	169	NULL	Generic	PRJEB2973	SAMEA1486798	NULL	NULL	0	0	NULL	NULL	NULL	NULL	NULL	NULL	NULL	Salmonella enterica subsp. enterica serovar Typhimurium	Typhimurium	28901	SC	8/28/12	773	NULL	PDT000032977.1	6/19/14	90371	NULL	NULL
ERR161432	PDT000032983.1|SAMEA1486804||Salmonella enterica subsp. enterica serovar Typhimurium|||1403|Generic	0	PAIRED	NULL	NULL	ILLUMINA	NULL	NULL	NULL	244423	4879544	41	NULL	Generic	PRJEB2973	SAMEA1486804	NULL	NULL	0	0	NULL	NULL	NULL	NULL	NULL	NULL	NULL	Salmonella enterica subsp. enterica serovar Typhimurium	Typhimurium	28901	SC	8/28/12	1403	NULL	PDT000032983.1	6/19/14	90371	NULL	NULL
ERR161433	PDT000032964.1|SAMEA1486785||Salmonella enterica subsp. enterica serovar Typhimurium|||DSal4|Generic	0	PAIRED	NULL	NULL	ILLUMINA	NULL	NULL	NULL	297821	4881426	32	NULL	Generic	PRJEB2973	SAMEA1486785	NULL	NULL	0	0	NULL	NULL	NULL	NULL	NULL	NULL	NULL	Salmonella enterica subsp. enterica serovar Typhimurium	Typhimurium	28901	SC	8/28/12	DSal4	NULL	PDT000032964.1	6/19/14	90371	NULL	NULL
ERR161434	PDT000033035.1|SAMEA1486884||Salmonella enterica subsp. enterica serovar Typhimurium|||UI 14190|Generic	0	PAIRED	NULL	NULL	ILLUMINA	NULL	NULL	NULL	3026612	4983137	32	NULL	Generic	PRJEB2973	SAMEA1486884	NULL	NULL	0	0	NULL	NULL	NULL	NULL	NULL	NULL	NULL	Salmonella enterica subsp. enterica serovar Typhimurium	Typhimurium	28901	SC	8/28/12	UI 14190	NULL	PDT000033035.1	6/19/14	90371	NULL	NULL
ERR161435	PDT000032996.1|SAMEA1486817||Salmonella enterica subsp. enterica serovar Typhimurium|||1701|Generic	0	PAIRED	NULL	NULL	ILLUMINA	NULL	NULL	NULL	784429	5165948	34	NULL	Generic	PRJEB2973	SAMEA1486817	NULL	NULL	0	0	NULL	NULL	NULL	NULL	NULL	NULL	NULL	Salmonella enterica subsp. enterica serovar Typhimurium	Typhimurium	28901	SC	8/28/12	1701	NULL	PDT000032996.1	6/19/14	90371	NULL	NULL
ERR161436	PDT000032975.1|SAMEA1486796||Salmonella enterica subsp. enterica serovar Typhimurium|||10137|Generic	0	PAIRED	NULL	NULL	ILLUMINA	NULL	NULL	NULL	663381	4837577	30	NULL	Generic	PRJEB2973	SAMEA1486796	NULL	NULL	0	0	NULL	NULL	NULL	NULL	NULL	NULL	NULL	Salmonella enterica subsp. enterica serovar Typhimurium	Typhimurium	28901	SC	8/28/12	10137	NULL	PDT000032975.1	6/19/14	90371	NULL	NULL
ERR161437	PDT000032945.1|SAMEA1486766||Salmonella enterica subsp. enterica serovar Typhimurium|||20057|Generic	0	PAIRED	NULL	NULL	ILLUMINA	NULL	NULL	NULL	579941	4756644	30	NULL	Generic	PRJEB2973	SAMEA1486766	NULL	NULL	0	0	NULL	NULL	NULL	NULL	NULL	NULL	NULL	Salmonella enterica subsp. enterica serovar Typhimurium	Typhimurium	28901	SC	8/28/12	20057	NULL	PDT000032945.1	6/19/14	90371	NULL	NULL
ERR161438	PDT000032991.1|SAMEA1486812||Salmonella enterica subsp. enterica serovar Typhimurium|||20278|Generic	0	PAIRED	NULL	NULL	ILLUMINA	NULL	NULL	NULL	746943	4988648	30	NULL	Generic	PRJEB2973	SAMEA1486812	NULL	NULL	0	0	NULL	NULL	NULL	NULL	NULL	NULL	NULL	Salmonella enterica subsp. enterica serovar Typhimurium	Typhimurium	28901	SC	8/28/12	20278	NULL	PDT000032991.1	6/19/14	90371	NULL	NULL
ERR161439	PDT000033013.1|SAMEA1486840||Salmonella enterica subsp. enterica serovar Typhimurium|||30161|Generic	0	PAIRED	NULL	NULL	ILLUMINA	NULL	NULL	NULL	442418	5010990	42	NULL	Generic	PRJEB2973	SAMEA1486840	NULL	NULL	0	0	NULL	NULL	NULL	NULL	NULL	NULL	NULL	Salmonella enterica subsp. enterica serovar Typhimurium	Typhimurium	28901	SC	8/28/12	30161	NULL	PDT000033013.1	6/19/14	90371	NULL	NULL
ERR161440	PDT000033038.1|SAMEA1486890||Salmonella enterica subsp. enterica serovar Typhimurium|||C2045|Generic	0	PAIRED	NULL	NULL	ILLUMINA	NULL	NULL	NULL	512839	4965746	53	NULL	Generic	PRJEB2973	SAMEA1486890	NULL	NULL	0	0	NULL	NULL	NULL	NULL	NULL	NULL	NULL	Salmonella enterica subsp. enterica serovar Typhimurium	Typhimurium	28901	SC	8/28/12	C2045	NULL	PDT000033038.1	6/19/14	90371	NULL	NULL
ERR161441	PDT000032959.1|SAMEA1486780||Salmonella enterica subsp. enterica serovar Typhimurium|||170|Generic	0	PAIRED	NULL	NULL	ILLUMINA	NULL	NULL	NULL	579941	4979727	30	NULL	Generic	PRJEB2973	SAMEA1486780	NULL	NULL	0	0	NULL	NULL	NULL	NULL	NULL	NULL	NULL	Salmonella enterica subsp. enterica serovar Typhimurium	Typhimurium	28901	SC	8/28/12	170	NULL	PDT000032959.1	6/19/14	90371	NULL	NULL
ERR161442	PDT000032981.1|SAMEA1486802||Salmonella enterica subsp. enterica serovar Typhimurium|||596|Generic	0	PAIRED	NULL	NULL	ILLUMINA	NULL	NULL	NULL	4212145	5026538	4	NULL	Generic	PRJEB2973	SAMEA1486802	NULL	NULL	0	0	NULL	NULL	NULL	NULL	NULL	NULL	NULL	Salmonella enterica subsp. enterica serovar Typhimurium	Typhimurium	28901	SC	8/28/12	596	NULL	PDT000032981.1	6/19/14	90371	NULL	NULL
ERR161443	PDT000032979.1|SAMEA1486800||Salmonella enterica subsp. enterica serovar Typhimurium|||802|Generic	0	PAIRED	NULL	NULL	ILLUMINA	NULL	NULL	NULL	705266	5202597	44	NULL	Generic	PRJEB2973	SAMEA1486800	NULL	NULL	0	0	NULL	NULL	NULL	NULL	NULL	NULL	NULL	Salmonella enterica subsp. enterica serovar Typhimurium	Typhimurium	28901	SC	8/28/12	802	NULL	PDT000032979.1	6/19/14	90371	NULL	NULL
ERR161444	PDT000033001.1|SAMEA1486822||Salmonella enterica subsp. enterica serovar Typhimurium|||1428|Generic	0	PAIRED	NULL	NULL	ILLUMINA	NULL	NULL	NULL	703759	5000711	28	NULL	Generic	PRJEB2973	SAMEA1486822	NULL	NULL	0	0	NULL	NULL	NULL	NULL	NULL	NULL	NULL	Salmonella enterica subsp. enterica serovar Typhimurium	Typhimurium	28901	SC	8/28/12	1428	NULL	PDT000033001.1	6/19/14	90371	NULL	NULL
ERR161446	PDT000032960.1|SAMEA1486781||Salmonella enterica subsp. enterica serovar Typhimurium|||UI 21563|Generic	0	PAIRED	NULL	NULL	ILLUMINA	NULL	NULL	NULL	872510	5092150	53	NULL	Generic	PRJEB2973	SAMEA1486781	NULL	NULL	0	0	NULL	NULL	NULL	NULL	NULL	NULL	NULL	Salmonella enterica subsp. enterica serovar Typhimurium	Typhimurium	28901	SC	8/28/12	UI 21563	NULL	PDT000032960.1	6/19/14	90371	NULL	NULL
ERR161447	PDT000032992.1|SAMEA1486813||Salmonella enterica subsp. enterica serovar Typhimurium|||ST 771|Generic	0	PAIRED	NULL	NULL	ILLUMINA	NULL	NULL	NULL	454756	5063916	73	NULL	Generic	PRJEB2973	SAMEA1486813	NULL	NULL	0	0	NULL	NULL	NULL	NULL	NULL	NULL	NULL	Salmonella enterica subsp. enterica serovar Typhimurium	Typhimurium	28901	SC	8/28/12	ST 771	NULL	PDT000032992.1	6/19/14	90371	NULL	NULL
ERR161448	PDT000032949.1|SAMEA1486770||Salmonella enterica subsp. enterica serovar Typhimurium|||10146|Generic	0	PAIRED	NULL	NULL	ILLUMINA	NULL	NULL	NULL	325815	5182445	59	NULL	Generic	PRJEB2973	SAMEA1486770	NULL	NULL	0	0	NULL	NULL	NULL	NULL	NULL	NULL	NULL	Salmonella enterica subsp. enterica serovar Typhimurium	Typhimurium	28901	SC	8/28/12	10146	NULL	PDT000032949.1	6/19/14	90371	NULL	NULL
ERR161449	PDT000033021.1|SAMEA1486856||Salmonella enterica subsp. enterica serovar Typhimurium|||DSal8|Generic	0	PAIRED	NULL	NULL	ILLUMINA	NULL	NULL	NULL	751265	4943026	20	NULL	Generic	PRJEB2973	SAMEA1486856	NULL	NULL	0	0	NULL	NULL	NULL	NULL	NULL	NULL	NULL	Salmonella enterica subsp. enterica serovar Typhimurium	Typhimurium	28901	SC	8/28/12	DSal8	NULL	PDT000033021.1	6/19/14	90371	NULL	NULL
ERR161450	PDT000033009.1|SAMEA1486832||Salmonella enterica subsp. enterica serovar Typhimurium|||20337|Generic	0	PAIRED	NULL	NULL	ILLUMINA	NULL	NULL	NULL	527406	5013387	33	NULL	Generic	PRJEB2973	SAMEA1486832	NULL	NULL	0	0	NULL	NULL	NULL	NULL	NULL	NULL	NULL	Salmonella enterica subsp. enterica serovar Typhimurium	Typhimurium	28901	SC	8/28/12	20337	NULL	PDT000033009.1	6/19/14	90371	NULL	NULL
ERR161451	PDT000032993.1|SAMEA1486814||Salmonella enterica subsp. enterica serovar Typhimurium|||30243|Generic	0	PAIRED	NULL	NULL	ILLUMINA	NULL	NULL	NULL	733898	4993975	44	NULL	Generic	PRJEB2973	SAMEA1486814	NULL	NULL	0	0	NULL	NULL	NULL	NULL	NULL	NULL	NULL	Salmonella enterica subsp. enterica serovar Typhimurium	Typhimurium	28901	SC	8/28/12	30243	NULL	PDT000032993.1	6/19/14	90371	NULL	NULL
ERR161452	PDT000032957.1|SAMEA1486778||Salmonella enterica subsp. enterica serovar Typhimurium|||C2047|Generic	0	PAIRED	NULL	NULL	ILLUMINA	NULL	NULL	NULL	570040	4877148	31	NULL	Generic	PRJEB2973	SAMEA1486778	NULL	NULL	0	0	NULL	NULL	NULL	NULL	NULL	NULL	NULL	Salmonella enterica subsp. enterica serovar Typhimurium	Typhimurium	28901	SC	8/28/12	C2047	NULL	PDT000032957.1	6/19/14	90371	NULL	NULL
ERR161453	PDT000033027.1|SAMEA1486868||Salmonella enterica subsp. enterica serovar Typhimurium|||176|Generic	0	PAIRED	NULL	NULL	ILLUMINA	NULL	NULL	NULL	614197	5106176	54	NULL	Generic	PRJEB2973	SAMEA1486868	NULL	NULL	0	0	NULL	NULL	NULL	NULL	NULL	NULL	NULL	Salmonella enterica subsp. enterica serovar Typhimurium	Typhimurium	28901	SC	8/28/12	176	NULL	PDT000033027.1	6/19/14	90371	NULL	NULL
ERR161454	PDT000033018.1|SAMEA1486850||Salmonella enterica subsp. enterica serovar Typhimurium|||617|Generic	0	PAIRED	NULL	NULL	ILLUMINA	NULL	NULL	NULL	786436	5137010	32	NULL	Generic	PRJEB2973	SAMEA1486850	NULL	NULL	0	0	NULL	NULL	NULL	NULL	NULL	NULL	NULL	Salmonella enterica subsp. enterica serovar Typhimurium	Typhimurium	28901	SC	8/28/12	617	NULL	PDT000033018.1	6/19/14	90371	NULL	NULL
ERR161455	PDT000032997.1|SAMEA1486818||Salmonella enterica subsp. enterica serovar Typhimurium|||845|Generic	0	PAIRED	NULL	NULL	ILLUMINA	NULL	NULL	NULL	520912	5125569	48	NULL	Generic	PRJEB2973	SAMEA1486818	NULL	NULL	0	0	NULL	NULL	NULL	NULL	NULL	NULL	NULL	Salmonella enterica subsp. enterica serovar Typhimurium	Typhimurium	28901	SC	8/28/12	845	NULL	PDT000032997.1	6/19/14	90371	NULL	NULL
ERR161456	PDT000032990.1|SAMEA1486811||Salmonella enterica subsp. enterica serovar Typhimurium|||1436|Generic	0	PAIRED	NULL	NULL	ILLUMINA	NULL	NULL	NULL	512739	5265934	121	NULL	Generic	PRJEB2973	SAMEA1486811	NULL	NULL	0	0	NULL	NULL	NULL	NULL	NULL	NULL	NULL	Salmonella enterica subsp. enterica serovar Typhimurium	Typhimurium	28901	SC	8/28/12	1436	NULL	PDT000032990.1	6/19/14	90371	NULL	NULL
ERR161952	PDT000032995.1|SAMEA1486816||Salmonella enterica subsp. enterica serovar Typhimurium|||692|Generic	0	PAIRED	NULL	NULL	ILLUMINA	NULL	NULL	NULL	791430	5222810	40	NULL	Generic	PRJEB2973	SAMEA1486816	NULL	NULL	0	0	NULL	NULL	NULL	NULL	NULL	NULL	NULL	Salmonella enterica subsp. enterica serovar Typhimurium	Typhimurium	28901	SC	8/28/12	692	NULL	PDT000032995.1	6/19/14	90371	NULL	NULL
ERR161953	PDT000032970.1|SAMEA1486791||Salmonella enterica subsp. enterica serovar Typhimurium|||1166|Generic	0	PAIRED	NULL	NULL	ILLUMINA	NULL	NULL	NULL	512637	5010494	38	NULL	Generic	PRJEB2973	SAMEA1486791	NULL	NULL	0	0	NULL	NULL	NULL	NULL	NULL	NULL	NULL	Salmonella enterica subsp. enterica serovar Typhimurium	Typhimurium	28901	SC	8/28/12	1166	NULL	PDT000032970.1	6/19/14	90371	NULL	NULL
ERR161954	PDT000032944.1|SAMEA1486765||Salmonella enterica subsp. enterica serovar Typhimurium|||DSal6|Generic	0	PAIRED	NULL	NULL	ILLUMINA	NULL	NULL	NULL	586909	4946518	22	NULL	Generic	PRJEB2973	SAMEA1486765	NULL	NULL	0	0	NULL	NULL	NULL	NULL	NULL	NULL	NULL	Salmonella enterica subsp. enterica serovar Typhimurium	Typhimurium	28901	SC	8/28/12	DSal6	NULL	PDT000032944.1	6/19/14	90371	NULL	NULL
ERR161955	PDT000033029.1|SAMEA1486872||Salmonella enterica subsp. enterica serovar Typhimurium|||UI 21054/2|Generic	0	PAIRED	NULL	NULL	ILLUMINA	NULL	NULL	NULL	601140	4938988	44	NULL	Generic	PRJEB2973	SAMEA1486872	NULL	NULL	0	0	NULL	NULL	NULL	NULL	NULL	NULL	NULL	Salmonella enterica subsp. enterica serovar Typhimurium	Typhimurium	28901	SC	8/28/12	UI 21054/2	NULL	PDT000033029.1	6/19/14	90371	NULL	NULL
ERR161956	PDT000032963.1|SAMEA1486784||Salmonella enterica subsp. enterica serovar Typhimurium|||UI 21568|Generic	0	PAIRED	NULL	NULL	ILLUMINA	NULL	NULL	NULL	980613	5081720	44	NULL	Generic	PRJEB2973	SAMEA1486784	NULL	NULL	0	0	NULL	NULL	NULL	NULL	NULL	NULL	NULL	Salmonella enterica subsp. enterica serovar Typhimurium	Typhimurium	28901	SC	8/28/12	UI 21568	NULL	PDT000032963.1	6/19/14	90371	NULL	NULL
ERR161957	PDT000032984.1|SAMEA1486805||Salmonella enterica subsp. enterica serovar Typhimurium|||10182|Generic	0	PAIRED	NULL	NULL	ILLUMINA	NULL	NULL	NULL	978354	5207896	41	NULL	Generic	PRJEB2973	SAMEA1486805	NULL	NULL	0	0	NULL	NULL	NULL	NULL	NULL	NULL	NULL	Salmonella enterica subsp. enterica serovar Typhimurium	Typhimurium	28901	SC	8/28/12	10182	NULL	PDT000032984.1	6/19/14	90371	NULL	NULL
ERR161958	PDT000032999.1|SAMEA1486820||Salmonella enterica subsp. enterica serovar Typhimurium|||20101|Generic	0	PAIRED	NULL	NULL	ILLUMINA	NULL	NULL	NULL	786437	5006004	45	NULL	Generic	PRJEB2973	SAMEA1486820	NULL	NULL	0	0	NULL	NULL	NULL	NULL	NULL	NULL	NULL	Salmonella enterica subsp. enterica serovar Typhimurium	Typhimurium	28901	SC	8/28/12	20101	NULL	PDT000032999.1	6/19/14	90371	NULL	NULL
ERR161959	PDT000033023.1|SAMEA1486860||Salmonella enterica subsp. enterica serovar Typhimurium|||20480|Generic	0	PAIRED	NULL	NULL	ILLUMINA	NULL	NULL	NULL	705809	4756153	14	NULL	Generic	PRJEB2973	SAMEA1486860	NULL	NULL	0	0	NULL	NULL	NULL	NULL	NULL	NULL	NULL	Salmonella enterica subsp. enterica serovar Typhimurium	Typhimurium	28901	SC	8/28/12	20480	NULL	PDT000033023.1	6/19/14	90371	NULL	NULL
ERR161960	PDT000033028.1|SAMEA1486870||Salmonella enterica subsp. enterica serovar Typhimurium|||30267|Generic	0	PAIRED	NULL	NULL	ILLUMINA	NULL	NULL	NULL	703085	5042519	43	NULL	Generic	PRJEB2973	SAMEA1486870	NULL	NULL	0	0	NULL	NULL	NULL	NULL	NULL	NULL	NULL	Salmonella enterica subsp. enterica serovar Typhimurium	Typhimurium	28901	SC	8/28/12	30267	NULL	PDT000033028.1	6/19/14	90371	NULL	NULL
ERR161961	PDT000033010.1|SAMEA1486834||Salmonella enterica subsp. enterica serovar Typhimurium|||C2191|Generic	0	PAIRED	NULL	NULL	ILLUMINA	NULL	NULL	NULL	496939	5030457	57	NULL	Generic	PRJEB2973	SAMEA1486834	NULL	NULL	0	0	NULL	NULL	NULL	NULL	NULL	NULL	NULL	Salmonella enterica subsp. enterica serovar Typhimurium	Typhimurium	28901	SC	8/28/12	C2191	NULL	PDT000033010.1	6/19/14	90371	NULL	NULL
ERR161962	PDT000033005.1|SAMEA1486826||Salmonella enterica subsp. enterica serovar Typhimurium|||177|Generic	0	PAIRED	NULL	NULL	ILLUMINA	NULL	NULL	NULL	521144	5186987	93	NULL	Generic	PRJEB2973	SAMEA1486826	NULL	NULL	0	0	NULL	NULL	NULL	NULL	NULL	NULL	NULL	Salmonella enterica subsp. enterica serovar Typhimurium	Typhimurium	28901	SC	8/28/12	177	NULL	PDT000033005.1	6/19/14	90371	NULL	NULL
ERR161963	PDT000032974.1|SAMEA1486795||Salmonella enterica subsp. enterica serovar Typhimurium|||652|Generic	0	PAIRED	NULL	NULL	ILLUMINA	NULL	NULL	NULL	764075	4957792	39	NULL	Generic	PRJEB2973	SAMEA1486795	NULL	NULL	0	0	NULL	NULL	NULL	NULL	NULL	NULL	NULL	Salmonella enterica subsp. enterica serovar Typhimurium	Typhimurium	28901	SC	8/28/12	652	NULL	PDT000032974.1	6/19/14	90371	NULL	NULL
ERR161964	PDT000032947.1|SAMEA1486768||Salmonella enterica subsp. enterica serovar Typhimurium|||922|Generic	0	PAIRED	NULL	NULL	ILLUMINA	NULL	NULL	NULL	786436	5196933	68	NULL	Generic	PRJEB2973	SAMEA1486768	NULL	NULL	0	0	NULL	NULL	NULL	NULL	NULL	NULL	NULL	Salmonella enterica subsp. enterica serovar Typhimurium	Typhimurium	28901	SC	8/28/12	922	NULL	PDT000032947.1	6/19/14	90371	NULL	NULL
ERR161965	PDT000032966.1|SAMEA1486787||Salmonella enterica subsp. enterica serovar Typhimurium|||1479|Generic	0	PAIRED	NULL	NULL	ILLUMINA	NULL	NULL	NULL	702487	5112191	93	NULL	Generic	PRJEB2973	SAMEA1486787	NULL	NULL	0	0	NULL	NULL	NULL	NULL	NULL	NULL	NULL	Salmonella enterica subsp. enterica serovar Typhimurium	Typhimurium	28901	SC	8/28/12	1479	NULL	PDT000032966.1	6/19/14	90371	NULL	NULL
ERR161966	PDT000032946.1|SAMEA1486767||Salmonella enterica subsp. enterica serovar Typhimurium|||DSal7|Generic	0	PAIRED	NULL	NULL	ILLUMINA	NULL	NULL	NULL	985447	4943061	20	NULL	Generic	PRJEB2973	SAMEA1486767	NULL	NULL	0	0	NULL	NULL	NULL	NULL	NULL	NULL	NULL	Salmonella enterica subsp. enterica serovar Typhimurium	Typhimurium	28901	SC	8/28/12	DSal7	NULL	PDT000032946.1	6/19/14	90371	NULL	NULL
ERR161967	PDT000032973.1|SAMEA1486794||Salmonella enterica subsp. enterica serovar Typhimurium|||UI 6044|Generic	0	PAIRED	NULL	NULL	ILLUMINA	NULL	NULL	NULL	407382	4853270	33	NULL	Generic	PRJEB2973	SAMEA1486794	NULL	NULL	0	0	NULL	NULL	NULL	NULL	NULL	NULL	NULL	Salmonella enterica subsp. enterica serovar Typhimurium	Typhimurium	28901	SC	8/28/12	UI 6044	NULL	PDT000032973.1	6/19/14	90371	NULL	NULL
ERR161968	PDT000033011.1|SAMEA1486836||Salmonella enterica subsp. enterica serovar Typhimurium|||UI 20919|Generic	0	PAIRED	NULL	NULL	ILLUMINA	NULL	NULL	NULL	505934	5237904	57	NULL	Generic	PRJEB2973	SAMEA1486836	NULL	NULL	0	0	NULL	NULL	NULL	NULL	NULL	NULL	NULL	Salmonella enterica subsp. enterica serovar Typhimurium	Typhimurium	28901	SC	8/28/12	UI 20919	NULL	PDT000033011.1	6/19/14	90371	NULL	NULL
ERR161969	PDT000033024.1|SAMEA1486862||Salmonella enterica subsp. enterica serovar Typhimurium|||10221|Generic	0	PAIRED	NULL	NULL	ILLUMINA	NULL	NULL	NULL	535764	4941190	71	NULL	Generic	PRJEB2973	SAMEA1486862	NULL	NULL	0	0	NULL	NULL	NULL	NULL	NULL	NULL	NULL	Salmonella enterica subsp. enterica serovar Typhimurium	Typhimurium	28901	SC	8/28/12	10221	NULL	PDT000033024.1	6/19/14	90371	NULL	NULL
ERR161970	PDT000032953.1|SAMEA1486774||Salmonella enterica subsp. enterica serovar Typhimurium|||20099|Generic	0	PAIRED	NULL	NULL	ILLUMINA	NULL	NULL	NULL	2812747	5003508	62	NULL	Generic	PRJEB2973	SAMEA1486774	NULL	NULL	0	0	NULL	NULL	NULL	NULL	NULL	NULL	NULL	Salmonella enterica subsp. enterica serovar Typhimurium	Typhimurium	28901	SC	8/28/12	20099	NULL	PDT000032953.1	6/19/14	90371	NULL	NULL
ERR161971	PDT000032967.1|SAMEA1486788||Salmonella enterica subsp. enterica serovar Typhimurium|||30012|Generic	0	PAIRED	NULL	NULL	ILLUMINA	NULL	NULL	NULL	530154	4756918	20	NULL	Generic	PRJEB2973	SAMEA1486788	NULL	NULL	0	0	NULL	NULL	NULL	NULL	NULL	NULL	NULL	Salmonella enterica subsp. enterica serovar Typhimurium	Typhimurium	28901	SC	8/28/12	30012	NULL	PDT000032967.1	6/19/14	90371	NULL	NULL
ERR161972	PDT000033003.1|SAMEA1486824||Salmonella enterica subsp. enterica serovar Typhimurium|||30356|Generic	0	PAIRED	NULL	NULL	ILLUMINA	NULL	NULL	NULL	697763	5008045	57	NULL	Generic	PRJEB2973	SAMEA1486824	NULL	NULL	0	0	NULL	NULL	NULL	NULL	NULL	NULL	NULL	Salmonella enterica subsp. enterica serovar Typhimurium	Typhimurium	28901	SC	8/28/12	30356	NULL	PDT000033003.1	6/19/14	90371	NULL	NULL
ERR161973	PDT000033007.1|SAMEA1486828||Salmonella enterica subsp. enterica serovar Typhimurium|||C2235|Generic	0	PAIRED	NULL	NULL	ILLUMINA	NULL	NULL	NULL	658368	4757522	30	NULL	Generic	PRJEB2973	SAMEA1486828	NULL	NULL	0	0	NULL	NULL	NULL	NULL	NULL	NULL	NULL	Salmonella enterica subsp. enterica serovar Typhimurium	Typhimurium	28901	SC	8/28/12	C2235	NULL	PDT000033007.1	6/19/14	90371	NULL	NULL
ERR161974	PDT000033037.1|SAMEA1486888||Salmonella enterica subsp. enterica serovar Typhimurium|||184|Generic	0	PAIRED	NULL	NULL	ILLUMINA	NULL	NULL	NULL	585800	4982050	43	NULL	Generic	PRJEB2973	SAMEA1486888	NULL	NULL	0	0	NULL	NULL	NULL	NULL	NULL	NULL	NULL	Salmonella enterica subsp. enterica serovar Typhimurium	Typhimurium	28901	SC	8/28/12	184	NULL	PDT000033037.1	6/19/14	90371	NULL	NULL
ERR161975	PDT000032943.1|SAMEA1486764||Salmonella enterica subsp. enterica serovar Typhimurium|||664|Generic	0	PAIRED	NULL	NULL	ILLUMINA	NULL	NULL	NULL	421699	4855836	40	NULL	Generic	PRJEB2973	SAMEA1486764	NULL	NULL	0	0	NULL	NULL	NULL	NULL	NULL	NULL	NULL	Salmonella enterica subsp. enterica serovar Typhimurium	Typhimurium	28901	SC	8/28/12	664	NULL	PDT000032943.1	6/19/14	90371	NULL	NULL
ERR161976	PDT000032976.1|SAMEA1486797||Salmonella enterica subsp. enterica serovar Typhimurium|||1140|Generic	0	PAIRED	NULL	NULL	ILLUMINA	NULL	NULL	NULL	949289	5206362	42	NULL	Generic	PRJEB2973	SAMEA1486797	NULL	NULL	0	0	NULL	NULL	NULL	NULL	NULL	NULL	NULL	Salmonella enterica subsp. enterica serovar Typhimurium	Typhimurium	28901	SC	8/28/12	1140	NULL	PDT000032976.1	6/19/14	90371	NULL	NULL
ERR161977	PDT000032985.1|SAMEA1486806||Salmonella enterica subsp. enterica serovar Typhimurium|||1505|Generic	0	PAIRED	NULL	NULL	ILLUMINA	NULL	NULL	NULL	665599	5205455	41	NULL	Generic	PRJEB2973	SAMEA1486806	NULL	NULL	0	0	NULL	NULL	NULL	NULL	NULL	NULL	NULL	Salmonella enterica subsp. enterica serovar Typhimurium	Typhimurium	28901	SC	8/28/12	1505	NULL	PDT000032985.1	6/19/14	90371	NULL	NULL
ERR161978	PDT000033008.1|SAMEA1486830||Salmonella enterica subsp. enterica serovar Typhimurium|||20081|Generic	0	PAIRED	NULL	NULL	ILLUMINA	NULL	NULL	NULL	613652	5258138	47	NULL	Generic	PRJEB2973	SAMEA1486830	NULL	NULL	0	0	NULL	NULL	NULL	NULL	NULL	NULL	NULL	Salmonella enterica subsp. enterica serovar Typhimurium	Typhimurium	28901	SC	8/28/12	20081	NULL	PDT000033008.1	6/19/14	90371	NULL	NULL
ERR161979	PDT000033034.1|SAMEA1486882||Salmonella enterica subsp. enterica serovar Typhimurium|||UI 21389|Generic	0	PAIRED	NULL	NULL	ILLUMINA	NULL	NULL	NULL	1399918	4977489	31	NULL	Generic	PRJEB2973	SAMEA1486882	NULL	NULL	0	0	NULL	NULL	NULL	NULL	NULL	NULL	NULL	Salmonella enterica subsp. enterica serovar Typhimurium	Typhimurium	28901	SC	8/28/12	UI 21389	NULL	PDT000033034.1	6/19/14	90371	NULL	NULL
ERR161980	PDT000032956.1|SAMEA1486777||Salmonella enterica subsp. enterica serovar Typhimurium|||009 529|Generic	0	PAIRED	NULL	NULL	ILLUMINA	NULL	NULL	NULL	441646	4987337	34	NULL	Generic	PRJEB2973	SAMEA1486777	NULL	NULL	0	0	NULL	NULL	NULL	NULL	NULL	NULL	NULL	Salmonella enterica subsp. enterica serovar Typhimurium	Typhimurium	28901	SC	8/28/12	009 529	NULL	PDT000032956.1	6/19/14	90371	NULL	NULL
ERR164777	PDT000032920.1|SAMEA1484070||Salmonella enterica subsp. enterica serovar Typhimurium str. DT104|enterica|Typhimurium|H145|Generic	0	PAIRED	NULL	NULL	ILLUMINA	NULL	NULL	NULL	4002087	5027508	3	NULL	Generic	PRJEB2215	SAMEA1484070	NULL	2005	0	0	United Kingdom: Scotland	Homo sapiens	NULL	not known	NULL	NULL	NULL	Salmonella enterica subsp. enterica serovar Typhimurium str. DT104	Typhimurium	28901	SC	8/28/12	H145	enterica	PDT000032920.1	6/19/14	85569	NULL	NULL
ERR164779	PDT000032933.1|SAMEA1484090||Salmonella enterica subsp. enterica serovar Typhimurium str. DT104|enterica|Typhimurium|H147|Generic	0	PAIRED	NULL	NULL	ILLUMINA	NULL	NULL	NULL	1295875	5027029	6	NULL	Generic	PRJEB2215	SAMEA1484090	NULL	2007	0	0	United Kingdom: Scotland	Homo sapiens	NULL	not known	NULL	NULL	NULL	Salmonella enterica subsp. enterica serovar Typhimurium str. DT104	Typhimurium	28901	SC	8/28/12	H147	enterica	PDT000032933.1	6/19/14	85569	NULL	NULL
ERR164780	PDT000032919.1|SAMEA1484065||Salmonella enterica subsp. enterica serovar Typhimurium str. DT104|enterica|Typhimurium|H148|Generic	0	PAIRED	NULL	NULL	ILLUMINA	NULL	NULL	NULL	812161	5026857	9	NULL	Generic	PRJEB2215	SAMEA1484065	NULL	2008	0	0	United Kingdom: Scotland	Homo sapiens	NULL	not known	NULL	NULL	NULL	Salmonella enterica subsp. enterica serovar Typhimurium str. DT104	Typhimurium	28901	SC	8/28/12	H148	enterica	PDT000032919.1	6/19/14	85569	NULL	NULL
ERR164781	PDT000032916.1|SAMEA1484046||Salmonella enterica subsp. enterica serovar Typhimurium str. DT104|enterica|Typhimurium|H149|Generic	0	PAIRED	NULL	NULL	ILLUMINA	NULL	NULL	NULL	3820357	5027266	4	NULL	Generic	PRJEB2215	SAMEA1484046	NULL	2008	0	0	United Kingdom: Scotland	Homo sapiens	NULL	not known	NULL	NULL	NULL	Salmonella enterica subsp. enterica serovar Typhimurium str. DT104	Typhimurium	28901	SC	8/28/12	H149	enterica	PDT000032916.1	6/19/14	85569	NULL	NULL
ERR164782	PDT000032940.1|SAMEA1484117||Salmonella enterica subsp. enterica serovar Typhimurium str. DT104|enterica|Typhimurium|H150|Generic	0	PAIRED	NULL	NULL	ILLUMINA	NULL	NULL	NULL	1495708	5031858	5	NULL	Generic	PRJEB2215	SAMEA1484117	NULL	2009	0	0	United Kingdom: Scotland	Homo sapiens	NULL	not known	NULL	NULL	NULL	Salmonella enterica subsp. enterica serovar Typhimurium str. DT104	Typhimurium	28901	SC	8/28/12	H150	enterica	PDT000032940.1	6/19/14	85569	NULL	NULL
ERR164783	PDT000032896.1|SAMEA1483982||Salmonella enterica subsp. enterica serovar Typhimurium str. DT104|enterica|Typhimurium|H151|Generic	0	PAIRED	NULL	NULL	ILLUMINA	NULL	NULL	NULL	4933492	5027455	2	NULL	Generic	PRJEB2215	SAMEA1483982	NULL	2009	0	0	United Kingdom: Scotland	Homo sapiens	NULL	not known	NULL	NULL	NULL	Salmonella enterica subsp. enterica serovar Typhimurium str. DT104	Typhimurium	28901	SC	8/28/12	H151	enterica	PDT000032896.1	6/19/14	85569	NULL	NULL
ERR164785	PDT000032928.1|SAMEA1484084||Salmonella enterica subsp. enterica serovar Typhimurium str. DT104|enterica|Typhimurium|H153|Generic	0	PAIRED	NULL	NULL	ILLUMINA	NULL	NULL	NULL	2825240	5082925	9	NULL	Generic	PRJEB2215	SAMEA1484084	NULL	2010	0	0	United Kingdom: Scotland	Homo sapiens	NULL	not known	NULL	NULL	NULL	Salmonella enterica subsp. enterica serovar Typhimurium str. DT104	Typhimurium	28901	SC	8/28/12	H153	enterica	PDT000032928.1	6/19/14	85569	NULL	NULL
ERR164786	PDT000032900.1|SAMEA1483990||Salmonella enterica subsp. enterica serovar Typhimurium str. DT104|enterica|Typhimurium|H154|Generic	0	PAIRED	NULL	NULL	ILLUMINA	NULL	NULL	NULL	4891238	4985266	2	NULL	Generic	PRJEB2215	SAMEA1483990	NULL	2011	0	0	United Kingdom: Scotland	Homo sapiens	NULL	not known	NULL	NULL	NULL	Salmonella enterica subsp. enterica serovar Typhimurium str. DT104	Typhimurium	28901	SC	8/28/12	H154	enterica	PDT000032900.1	6/19/14	85569	NULL	NULL
ERR164787	PDT000032901.1|SAMEA1483991||Salmonella enterica subsp. enterica serovar Typhimurium str. DT104|enterica|Typhimurium|V115|Generic	0	PAIRED	NULL	NULL	ILLUMINA	NULL	NULL	NULL	1299268	5026941	7	NULL	Generic	PRJEB2215	SAMEA1483991	NULL	2005	0	0	United Kingdom: Scotland	bovine	NULL	not known	NULL	NULL	NULL	Salmonella enterica subsp. enterica serovar Typhimurium str. DT104	Typhimurium	28901	SC	8/28/12	V115	enterica	PDT000032901.1	6/19/14	85569	NULL	NULL
ERR164788	PDT000032930.1|SAMEA1484086||Salmonella enterica subsp. enterica serovar Typhimurium str. DT104|enterica|Typhimurium|V116|Generic	0	PAIRED	NULL	NULL	ILLUMINA	NULL	NULL	NULL	1770534	5027055	4	NULL	Generic	PRJEB2215	SAMEA1484086	NULL	2005	0	0	United Kingdom: Scotland	bovine	NULL	not known	NULL	NULL	NULL	Salmonella enterica subsp. enterica serovar Typhimurium str. DT104	Typhimurium	28901	SC	8/28/12	V116	enterica	PDT000032930.1	6/19/14	85569	NULL	NULL
ERR164789	PDT000032893.1|SAMEA1483976||Salmonella enterica subsp. enterica serovar Typhimurium str. DT104|enterica|Typhimurium|V117|Generic	0	PAIRED	NULL	NULL	ILLUMINA	NULL	NULL	NULL	1770534	5018123	7	NULL	Generic	PRJEB2215	SAMEA1483976	NULL	2005	0	0	United Kingdom: Scotland	bovine	NULL	not known	NULL	NULL	NULL	Salmonella enterica subsp. enterica serovar Typhimurium str. DT104	Typhimurium	28901	SC	8/28/12	V117	enterica	PDT000032893.1	6/19/14	85569	NULL	NULL
ERR164790	PDT000032894.1|SAMEA1483977||Salmonella enterica subsp. enterica serovar Typhimurium str. DT104|enterica|Typhimurium|V118|Generic	0	PAIRED	NULL	NULL	ILLUMINA	NULL	NULL	NULL	1299263	5026967	8	NULL	Generic	PRJEB2215	SAMEA1483977	NULL	2006	0	0	United Kingdom: Scotland	bovine	NULL	not known	NULL	NULL	NULL	Salmonella enterica subsp. enterica serovar Typhimurium str. DT104	Typhimurium	28901	SC	8/28/12	V118	enterica	PDT000032894.1	6/19/14	85569	NULL	NULL
ERR164791	PDT000032915.1|SAMEA1484027||Salmonella enterica subsp. enterica serovar Typhimurium str. DT104|enterica|Typhimurium|V119|Generic	0	PAIRED	NULL	NULL	ILLUMINA	NULL	NULL	NULL	1299260	4942547	40	NULL	Generic	PRJEB2215	SAMEA1484027	NULL	2006	0	0	United Kingdom: Scotland	bovine	NULL	not known	NULL	NULL	NULL	Salmonella enterica subsp. enterica serovar Typhimurium str. DT104	Typhimurium	28901	SC	8/28/12	V119	enterica	PDT000032915.1	6/19/14	85569	NULL	NULL
ERR164792	PDT000032895.1|SAMEA1483978||Salmonella enterica subsp. enterica serovar Typhimurium str. DT104|enterica|Typhimurium|V120|Generic	0	PAIRED	NULL	NULL	ILLUMINA	NULL	NULL	NULL	4002092	5027539	3	NULL	Generic	PRJEB2215	SAMEA1483978	NULL	2007	0	0	United Kingdom: Scotland	porcine	NULL	not known	NULL	NULL	NULL	Salmonella enterica subsp. enterica serovar Typhimurium str. DT104	Typhimurium	28901	SC	8/28/12	V120	enterica	PDT000032895.1	6/19/14	85569	NULL	NULL
ERR164793	PDT000032937.1|SAMEA1484099||Salmonella enterica subsp. enterica serovar Typhimurium str. DT104|enterica|Typhimurium|V121|Generic	0	PAIRED	NULL	NULL	ILLUMINA	NULL	NULL	NULL	869466	5026868	9	NULL	Generic	PRJEB2215	SAMEA1484099	NULL	2008	0	0	United Kingdom: Scotland	bovine	NULL	not known	NULL	NULL	NULL	Salmonella enterica subsp. enterica serovar Typhimurium str. DT104	Typhimurium	28901	SC	8/28/12	V121	enterica	PDT000032937.1	6/19/14	85569	NULL	NULL
ERR164794	PDT000032923.1|SAMEA1484077||Salmonella enterica subsp. enterica serovar Typhimurium str. DT104|enterica|Typhimurium|V122|Generic	0	PAIRED	NULL	NULL	ILLUMINA	NULL	NULL	NULL	931130	5027147	8	NULL	Generic	PRJEB2215	SAMEA1484077	NULL	2008	0	0	United Kingdom: Scotland	pigeon	NULL	not known	NULL	NULL	NULL	Salmonella enterica subsp. enterica serovar Typhimurium str. DT104	Typhimurium	28901	SC	8/28/12	V122	enterica	PDT000032923.1	6/19/14	85569	NULL	NULL
ERR164795	PDT000032936.1|SAMEA1484094||Salmonella enterica subsp. enterica serovar Typhimurium str. DT104|enterica|Typhimurium|V123|Generic	0	PAIRED	NULL	NULL	ILLUMINA	NULL	NULL	NULL	4063747	5027206	5	NULL	Generic	PRJEB2215	SAMEA1484094	NULL	2008	0	0	United Kingdom: Scotland	bovine	NULL	not known	NULL	NULL	NULL	Salmonella enterica subsp. enterica serovar Typhimurium str. DT104	Typhimurium	28901	SC	8/28/12	V123	enterica	PDT000032936.1	6/19/14	85569	NULL	NULL
ERR164796	PDT000032935.1|SAMEA1484093||Salmonella enterica subsp. enterica serovar Typhimurium str. DT104|enterica|Typhimurium|V124|Generic	0	PAIRED	NULL	NULL	ILLUMINA	NULL	NULL	NULL	869462	5027068	8	NULL	Generic	PRJEB2215	SAMEA1484093	NULL	2009	0	0	United Kingdom: Scotland	bovine	NULL	not known	NULL	NULL	NULL	Salmonella enterica subsp. enterica serovar Typhimurium str. DT104	Typhimurium	28901	SC	8/28/12	V124	enterica	PDT000032935.1	6/19/14	85569	NULL	NULL
ERR164797	PDT000032921.1|SAMEA1484074||Salmonella enterica subsp. enterica serovar Typhimurium str. DT104|enterica|Typhimurium|V125|Generic	0	PAIRED	NULL	NULL	ILLUMINA	NULL	NULL	NULL	3820340	5027332	5	NULL	Generic	PRJEB2215	SAMEA1484074	NULL	2009	0	0	United Kingdom: Scotland	porcine	NULL	not known	NULL	NULL	NULL	Salmonella enterica subsp. enterica serovar Typhimurium str. DT104	Typhimurium	28901	SC	8/28/12	V125	enterica	PDT000032921.1	6/19/14	85569	NULL	NULL
ERR164798	PDT000032927.1|SAMEA1484083||Salmonella enterica subsp. enterica serovar Typhimurium str. DT104|enterica|Typhimurium|V126|Generic	0	PAIRED	NULL	NULL	ILLUMINA	NULL	NULL	NULL	1651509	5027189	5	NULL	Generic	PRJEB2215	SAMEA1484083	NULL	2010	0	0	United Kingdom: Scotland	bovine	NULL	not known	NULL	NULL	NULL	Salmonella enterica subsp. enterica serovar Typhimurium str. DT104	Typhimurium	28901	SC	8/28/12	V126	enterica	PDT000032927.1	6/19/14	85569	NULL	NULL
ERR164800	PDT000032899.1|SAMEA1483989||Salmonella enterica subsp. enterica serovar Typhimurium str. DT104|enterica|Typhimurium|FAR_EAST|Generic	0	PAIRED	NULL	NULL	ILLUMINA	NULL	NULL	NULL	4890637	4986756	11	NULL	Generic	PRJEB2215	SAMEA1483989	NULL	1998	0	0	United Kingdom: Scotland	Homo sapiens	NULL	not known	NULL	NULL	NULL	Salmonella enterica subsp. enterica serovar Typhimurium str. DT104	Typhimurium	28901	SC	8/28/12	FAR_EAST	enterica	PDT000032899.1	6/19/14	85569	NULL	NULL
ERR164802	PDT000032926.1|SAMEA1484082||Salmonella enterica subsp. enterica serovar Typhimurium str. DT104|enterica|Typhimurium|MOROCCO|Generic	0	PAIRED	NULL	NULL	ILLUMINA	NULL	NULL	NULL	2825191	5027498	4	NULL	Generic	PRJEB2215	SAMEA1484082	NULL	1995	0	0	United Kingdom: Scotland	Homo sapiens	NULL	not known	NULL	NULL	NULL	Salmonella enterica subsp. enterica serovar Typhimurium str. DT104	Typhimurium	28901	SC	8/28/12	MOROCCO	enterica	PDT000032926.1	6/19/14	85569	NULL	NULL
ERR164803	PDT000032939.1|SAMEA1484114||Salmonella enterica subsp. enterica serovar Typhimurium str. DT104|enterica|Typhimurium|SPAINe|Generic	0	PAIRED	NULL	NULL	ILLUMINA	NULL	NULL	NULL	3820417	5029555	5	NULL	Generic	PRJEB2215	SAMEA1484114	NULL	1997	0	0	United Kingdom: Scotland	Homo sapiens	NULL	not known	NULL	NULL	NULL	Salmonella enterica subsp. enterica serovar Typhimurium str. DT104	Typhimurium	28901	SC	8/28/12	SPAINe	enterica	PDT000032939.1	6/19/14	85569	NULL	NULL
ERR164804	PDT000032924.1|SAMEA1484079||Salmonella enterica subsp. enterica serovar Typhimurium str. DT104|enterica|Typhimurium|SPAINf|Generic	0	PAIRED	NULL	NULL	ILLUMINA	NULL	NULL	NULL	3820340	5029489	6	NULL	Generic	PRJEB2215	SAMEA1484079	NULL	1992	0	0	United Kingdom: Scotland	Homo sapiens	NULL	not known	NULL	NULL	NULL	Salmonella enterica subsp. enterica serovar Typhimurium str. DT104	Typhimurium	28901	SC	8/28/12	SPAINf	enterica	PDT000032924.1	6/19/14	85569	NULL	NULL
ERR164805	PDT000032922.1|SAMEA1484076||Salmonella enterica subsp. enterica serovar Typhimurium str. DT104|enterica|Typhimurium|SPAINg|Generic	0	PAIRED	NULL	NULL	ILLUMINA	NULL	NULL	NULL	1296036	5032288	8	NULL	Generic	PRJEB2215	SAMEA1484076	NULL	1999	0	0	United Kingdom: Scotland	Homo sapiens	NULL	not known	NULL	NULL	NULL	Salmonella enterica subsp. enterica serovar Typhimurium str. DT104	Typhimurium	28901	SC	8/28/12	SPAINg	enterica	PDT000032922.1	6/19/14	85569	NULL	NULL
ERR164807	PDT000032932.1|SAMEA1484089||Salmonella enterica subsp. enterica serovar Typhimurium str. DT104|enterica|Typhimurium|SPAINb|Generic	0	PAIRED	NULL	NULL	ILLUMINA	NULL	NULL	NULL	3820369	5027354	4	NULL	Generic	PRJEB2215	SAMEA1484089	NULL	1997	0	0	United Kingdom: Scotland	Homo sapiens	NULL	not known	NULL	NULL	NULL	Salmonella enterica subsp. enterica serovar Typhimurium str. DT104	Typhimurium	28901	SC	8/28/12	SPAINb	enterica	PDT000032932.1	6/19/14	85569	NULL	NULL
ERR164808	PDT000032929.1|SAMEA1484085||Salmonella enterica subsp. enterica serovar Typhimurium str. DT104|enterica|Typhimurium|SPAINc|Generic	0	PAIRED	NULL	NULL	ILLUMINA	NULL	NULL	NULL	3999783	5025468	4	NULL	Generic	PRJEB2215	SAMEA1484085	NULL	1992	0	0	United Kingdom: Scotland	Homo sapiens	NULL	not known	NULL	NULL	NULL	Salmonella enterica subsp. enterica serovar Typhimurium str. DT104	Typhimurium	28901	SC	8/28/12	SPAINc	enterica	PDT000032929.1	6/19/14	85569	NULL	NULL
ERR164809	PDT000032902.1|SAMEA1483992||Salmonella enterica subsp. enterica serovar Typhimurium str. DT104|enterica|Typhimurium|SPAINh|Generic	0	PAIRED	NULL	NULL	ILLUMINA	NULL	NULL	NULL	2642848	5027379	5	NULL	Generic	PRJEB2215	SAMEA1483992	NULL	1994	0	0	United Kingdom: Scotland	Homo sapiens	NULL	not known	NULL	NULL	NULL	Salmonella enterica subsp. enterica serovar Typhimurium str. DT104	Typhimurium	28901	SC	8/28/12	SPAINh	enterica	PDT000032902.1	6/19/14	85569	NULL	NULL
ERR164810	PDT000032934.1|SAMEA1484091||Salmonella enterica subsp. enterica serovar Typhimurium str. DT104|enterica|Typhimurium|SPAINd|Generic	0	PAIRED	NULL	NULL	ILLUMINA	NULL	NULL	NULL	4933617	5029896	3	NULL	Generic	PRJEB2215	SAMEA1484091	NULL	1992	0	0	United Kingdom: Scotland	Homo sapiens	NULL	not known	NULL	NULL	NULL	Salmonella enterica subsp. enterica serovar Typhimurium str. DT104	Typhimurium	28901	SC	8/28/12	SPAINd	enterica	PDT000032934.1	6/19/14	85569	NULL	NULL
ERR164811	PDT000032917.1|SAMEA1484055||Salmonella enterica subsp. enterica serovar Typhimurium str. DT104|enterica|Typhimurium|FRANCEa|Generic	0	PAIRED	NULL	NULL	ILLUMINA	NULL	NULL	NULL	4933505	5027540	3	NULL	Generic	PRJEB2215	SAMEA1484055	NULL	1991	0	0	United Kingdom: Scotland	Homo sapiens	NULL	not known	NULL	NULL	NULL	Salmonella enterica subsp. enterica serovar Typhimurium str. DT104	Typhimurium	28901	SC	8/28/12	FRANCEa	enterica	PDT000032917.1	6/19/14	85569	NULL	NULL
ERR164812	PDT000032903.1|SAMEA1483993||Salmonella enterica subsp. enterica serovar Typhimurium str. DT104|enterica|Typhimurium|GREECE|Generic	0	PAIRED	NULL	NULL	ILLUMINA	NULL	NULL	NULL	4933624	5027657	2	NULL	Generic	PRJEB2215	SAMEA1483993	NULL	1995	0	0	United Kingdom: Scotland	Homo sapiens	NULL	not known	NULL	NULL	NULL	Salmonella enterica subsp. enterica serovar Typhimurium str. DT104	Typhimurium	28901	SC	8/28/12	GREECE	enterica	PDT000032903.1	6/19/14	85569	NULL	NULL
ERR164813	PDT000032914.1|SAMEA1484024||Salmonella enterica subsp. enterica serovar Typhimurium str. DT104|enterica|Typhimurium|ITALY|Generic	0	PAIRED	NULL	NULL	ILLUMINA	NULL	NULL	NULL	4035903	5056479	3	NULL	Generic	PRJEB2215	SAMEA1484024	NULL	1998	0	0	United Kingdom: Scotland	Homo sapiens	NULL	not known	NULL	NULL	NULL	Salmonella enterica subsp. enterica serovar Typhimurium str. DT104	Typhimurium	28901	SC	8/28/12	ITALY	enterica	PDT000032914.1	6/19/14	85569	NULL	NULL
ERR164814	PDT000032912.1|SAMEA1484014||Salmonella enterica subsp. enterica serovar Typhimurium str. DT104|enterica|Typhimurium|UNITED_STATES|Generic	0	PAIRED	NULL	NULL	ILLUMINA	NULL	NULL	NULL	3211709	5027513	4	NULL	Generic	PRJEB2215	SAMEA1484014	NULL	2002	0	0	United Kingdom: Scotland	Homo sapiens	NULL	not known	NULL	NULL	NULL	Salmonella enterica subsp. enterica serovar Typhimurium str. DT104	Typhimurium	28901	SC	8/28/12	UNITED_STATES	enterica	PDT000032912.1	6/19/14	85569	NULL	NULL
ERR164815	PDT000032905.1|SAMEA1483999||Salmonella enterica subsp. enterica serovar Typhimurium str. DT104|enterica|Typhimurium|SRI_LANKA|Generic	0	PAIRED	NULL	NULL	ILLUMINA	NULL	NULL	NULL	4933513	5027457	2	NULL	Generic	PRJEB2215	SAMEA1483999	NULL	1997	0	0	United Kingdom: Scotland	Homo sapiens	NULL	not known	NULL	NULL	NULL	Salmonella enterica subsp. enterica serovar Typhimurium str. DT104	Typhimurium	28901	SC	8/28/12	SRI_LANKA	enterica	PDT000032905.1	6/19/14	85569	NULL	NULL
ERR164816	PDT000032910.1|SAMEA1484011||Salmonella enterica subsp. enterica serovar Typhimurium str. DT104|enterica|Typhimurium|MALTAa|Generic	0	PAIRED	NULL	NULL	ILLUMINA	NULL	NULL	NULL	4002143	5027595	5	NULL	Generic	PRJEB2215	SAMEA1484011	NULL	1995	0	0	United Kingdom: Scotland	Homo sapiens	NULL	not known	NULL	NULL	NULL	Salmonella enterica subsp. enterica serovar Typhimurium str. DT104	Typhimurium	28901	SC	8/28/12	MALTAa	enterica	PDT000032910.1	6/19/14	85569	NULL	NULL
ERR164818	PDT000032913.1|SAMEA1484015||Salmonella enterica subsp. enterica serovar Typhimurium str. DT104|enterica|Typhimurium|MALTAc|Generic	0	PAIRED	NULL	NULL	ILLUMINA	NULL	NULL	NULL	4002343	5027781	4	NULL	Generic	PRJEB2215	SAMEA1484015	NULL	1993	0	0	United Kingdom: Scotland	Homo sapiens	NULL	not known	NULL	NULL	NULL	Salmonella enterica subsp. enterica serovar Typhimurium str. DT104	Typhimurium	28901	SC	8/28/12	MALTAc	enterica	PDT000032913.1	6/19/14	85569	NULL	NULL
ERR164819	PDT000032908.1|SAMEA1484006||Salmonella enterica subsp. enterica serovar Typhimurium str. DT104|enterica|Typhimurium|MALTAd|Generic	0	PAIRED	NULL	NULL	ILLUMINA	NULL	NULL	NULL	4933676	5029202	3	NULL	Generic	PRJEB2215	SAMEA1484006	NULL	1994	0	0	United Kingdom: Scotland	Homo sapiens	NULL	not known	NULL	NULL	NULL	Salmonella enterica subsp. enterica serovar Typhimurium str. DT104	Typhimurium	28901	SC	8/28/12	MALTAd	enterica	PDT000032908.1	6/19/14	85569	NULL	NULL
ERR164820	PDT000032907.1|SAMEA1484004||Salmonella enterica subsp. enterica serovar Typhimurium str. DT104|enterica|Typhimurium|TURKEYa|Generic	0	PAIRED	NULL	NULL	ILLUMINA	NULL	NULL	NULL	4002157	5027609	3	NULL	Generic	PRJEB2215	SAMEA1484004	NULL	1997	0	0	United Kingdom: Scotland	Homo sapiens	NULL	not known	NULL	NULL	NULL	Salmonella enterica subsp. enterica serovar Typhimurium str. DT104	Typhimurium	28901	SC	8/28/12	TURKEYa	enterica	PDT000032907.1	6/19/14	85569	NULL	NULL
ERR164821	PDT000032906.1|SAMEA1484002||Salmonella enterica subsp. enterica serovar Typhimurium str. DT104|enterica|Typhimurium|TURKEYb|Generic	0	PAIRED	NULL	NULL	ILLUMINA	NULL	NULL	NULL	2928824	5027256	6	NULL	Generic	PRJEB2215	SAMEA1484002	NULL	2001	0	0	United Kingdom: Scotland	Homo sapiens	NULL	not known	NULL	NULL	NULL	Salmonella enterica subsp. enterica serovar Typhimurium str. DT104	Typhimurium	28901	SC	8/28/12	TURKEYb	enterica	PDT000032906.1	6/19/14	85569	NULL	NULL
ERR164822	PDT000032904.1|SAMEA1483996||Salmonella enterica subsp. enterica serovar Typhimurium str. DT104|enterica|Typhimurium|SOUTH_AFRICA|Generic	0	PAIRED	NULL	NULL	ILLUMINA	NULL	NULL	NULL	4933494	5035337	3	NULL	Generic	PRJEB2215	SAMEA1483996	NULL	1996	0	0	United Kingdom: Scotland	Homo sapiens	NULL	not known	NULL	NULL	NULL	Salmonella enterica subsp. enterica serovar Typhimurium str. DT104	Typhimurium	28901	SC	8/28/12	SOUTH_AFRICA	enterica	PDT000032904.1	6/19/14	85569	NULL	NULL
ERR164823	PDT000032941.1|SAMEA1484121||Salmonella enterica subsp. enterica serovar Typhimurium str. DT104|enterica|Typhimurium|FRANCEb|Generic	0	PAIRED	NULL	NULL	ILLUMINA	NULL	NULL	NULL	1214516	5020554	7	NULL	Generic	PRJEB2215	SAMEA1484121	NULL	1998	0	0	United Kingdom: Scotland	Homo sapiens	NULL	not known	NULL	NULL	NULL	Salmonella enterica subsp. enterica serovar Typhimurium str. DT104	Typhimurium	28901	SC	8/28/12	FRANCEb	enterica	PDT000032941.1	6/19/14	85569	NULL	NULL
ERR164824	PDT000032909.1|SAMEA1484009||Salmonella enterica subsp. enterica serovar Typhimurium str. DT104|enterica|Typhimurium|CYPRUS|Generic	0	PAIRED	NULL	NULL	ILLUMINA	NULL	NULL	NULL	956605	5027381	8	NULL	Generic	PRJEB2215	SAMEA1484009	NULL	2003	0	0	United Kingdom: Scotland	Homo sapiens	NULL	not known	NULL	NULL	NULL	Salmonella enterica subsp. enterica serovar Typhimurium str. DT104	Typhimurium	28901	SC	8/28/12	CYPRUS	enterica	PDT000032909.1	6/19/14	85569	NULL	NULL
ERR164825	PDT000032942.1|SAMEA1484139||Salmonella enterica subsp. enterica serovar Typhimurium str. DT104|enterica|Typhimurium|ISRAEL|Generic	0	PAIRED	NULL	NULL	ILLUMINA	NULL	NULL	NULL	4002047	5031442	4	NULL	Generic	PRJEB2215	SAMEA1484139	NULL	1997	0	0	United Kingdom: Scotland	Homo sapiens	NULL	not known	NULL	NULL	NULL	Salmonella enterica subsp. enterica serovar Typhimurium str. DT104	Typhimurium	28901	SC	8/28/12	ISRAEL	enterica	PDT000032942.1	6/19/14	85569	NULL	NULL
ERR164826	PDT000032938.1|SAMEA1484102||Salmonella enterica subsp. enterica serovar Typhimurium str. DT104|enterica|Typhimurium|SPAINi|Generic	0	PAIRED	NULL	NULL	ILLUMINA	NULL	NULL	NULL	2524357	5027657	4	NULL	Generic	PRJEB2215	SAMEA1484102	NULL	1996	0	0	United Kingdom: Scotland	Homo sapiens	NULL	not known	NULL	NULL	NULL	Salmonella enterica subsp. enterica serovar Typhimurium str. DT104	Typhimurium	28901	SC	8/28/12	SPAINi	enterica	PDT000032938.1	6/19/14	85569	NULL	NULL
ERR170577	PDT000033107.1|SAMEA1522022||Salmonella enterica subsp. enterica serovar Typhimurium str. DT104|enterica|Typhimurium|H96|Generic	0	PAIRED	NULL	NULL	ILLUMINA	NULL	NULL	NULL	4933497	5034618	4	NULL	Generic	PRJEB2189	SAMEA1522022	NULL	1990	0	0	United Kingdom: Scotland	Homo sapiens	NULL	not known	NULL	NULL	NULL	Salmonella enterica subsp. enterica serovar Typhimurium str. DT104	Typhimurium	28901	SC	9/27/12	H96	enterica	PDT000033107.1	6/19/14	85569	NULL	NULL
ERR170578	PDT000033089.1|SAMEA1522004||Salmonella enterica subsp. enterica serovar Typhimurium str. DT104|enterica|Typhimurium|H97|Generic	0	PAIRED	NULL	NULL	ILLUMINA	NULL	NULL	NULL	4933827	5031970	6	NULL	Generic	PRJEB2189	SAMEA1522004	NULL	1991	0	0	United Kingdom: Scotland	Homo sapiens	NULL	not known	NULL	NULL	NULL	Salmonella enterica subsp. enterica serovar Typhimurium str. DT104	Typhimurium	28901	SC	9/27/12	H97	enterica	PDT000033089.1	6/19/14	85569	NULL	NULL
ERR170579	PDT000033092.1|SAMEA1522007||Salmonella enterica subsp. enterica serovar Typhimurium str. DT104|enterica|Typhimurium|H98|Generic	0	PAIRED	NULL	NULL	ILLUMINA	NULL	NULL	NULL	4933588	5027617	3	NULL	Generic	PRJEB2189	SAMEA1522007	NULL	1991	0	0	United Kingdom: Scotland	Homo sapiens	NULL	not known	NULL	NULL	NULL	Salmonella enterica subsp. enterica serovar Typhimurium str. DT104	Typhimurium	28901	SC	9/27/12	H98	enterica	PDT000033092.1	6/19/14	85569	NULL	NULL
ERR170580	PDT000033080.1|SAMEA1521995||Salmonella enterica subsp. enterica serovar Typhimurium str. DT104|enterica|Typhimurium|H99|Generic	0	PAIRED	NULL	NULL	ILLUMINA	NULL	NULL	NULL	4924045	5018566	4	NULL	Generic	PRJEB2189	SAMEA1521995	NULL	1992	0	0	United Kingdom: Scotland	Homo sapiens	NULL	not known	NULL	NULL	NULL	Salmonella enterica subsp. enterica serovar Typhimurium str. DT104	Typhimurium	28901	SC	9/27/12	H99	enterica	PDT000033080.1	6/19/14	85569	NULL	NULL
ERR170581	PDT000033083.1|SAMEA1521998||Salmonella enterica subsp. enterica serovar Typhimurium str. DT104|enterica|Typhimurium|H100|Generic	0	PAIRED	NULL	NULL	ILLUMINA	NULL	NULL	NULL	4933479	5027501	2	NULL	Generic	PRJEB2189	SAMEA1521998	NULL	1992	0	0	United Kingdom: Scotland	Homo sapiens	NULL	not known	NULL	NULL	NULL	Salmonella enterica subsp. enterica serovar Typhimurium str. DT104	Typhimurium	28901	SC	9/27/12	H100	enterica	PDT000033083.1	6/19/14	85569	NULL	NULL
ERR170582	PDT000033102.1|SAMEA1522017||Salmonella enterica subsp. enterica serovar Typhimurium str. DT104|enterica|Typhimurium|H101|Generic	0	PAIRED	NULL	NULL	ILLUMINA	NULL	NULL	NULL	4933495	5027525	3	NULL	Generic	PRJEB2189	SAMEA1522017	NULL	1992	0	0	United Kingdom: Scotland	Homo sapiens	NULL	not known	NULL	NULL	NULL	Salmonella enterica subsp. enterica serovar Typhimurium str. DT104	Typhimurium	28901	SC	9/27/12	H101	enterica	PDT000033102.1	6/19/14	85569	NULL	NULL
ERR170583	PDT000033051.1|SAMEA1521966||Salmonella enterica subsp. enterica serovar Typhimurium str. DT104|enterica|Typhimurium|H102|Generic	0	PAIRED	NULL	NULL	ILLUMINA	NULL	NULL	NULL	4933621	5027649	3	NULL	Generic	PRJEB2189	SAMEA1521966	NULL	1993	0	0	United Kingdom: Scotland	Homo sapiens	NULL	not known	NULL	NULL	NULL	Salmonella enterica subsp. enterica serovar Typhimurium str. DT104	Typhimurium	28901	SC	9/27/12	H102	enterica	PDT000033051.1	6/19/14	85569	NULL	NULL
ERR170584	PDT000033039.1|SAMEA1521954||Salmonella enterica subsp. enterica serovar Typhimurium str. DT104|enterica|Typhimurium|H103|Generic	0	PAIRED	NULL	NULL	ILLUMINA	NULL	NULL	NULL	4933498	5027520	3	NULL	Generic	PRJEB2189	SAMEA1521954	NULL	1993	0	0	United Kingdom: Scotland	Homo sapiens	NULL	not known	NULL	NULL	NULL	Salmonella enterica subsp. enterica serovar Typhimurium str. DT104	Typhimurium	28901	SC	9/27/12	H103	enterica	PDT000033039.1	6/19/14	85569	NULL	NULL
ERR170585	PDT000033100.1|SAMEA1522015||Salmonella enterica subsp. enterica serovar Typhimurium str. DT104|enterica|Typhimurium|H104|Generic	0	PAIRED	NULL	NULL	ILLUMINA	NULL	NULL	NULL	4933551	5027586	3	NULL	Generic	PRJEB2189	SAMEA1522015	NULL	1993	0	0	United Kingdom: Scotland	Homo sapiens	NULL	not known	NULL	NULL	NULL	Salmonella enterica subsp. enterica serovar Typhimurium str. DT104	Typhimurium	28901	SC	9/27/12	H104	enterica	PDT000033100.1	6/19/14	85569	NULL	NULL
ERR170586	PDT000033053.1|SAMEA1521968||Salmonella enterica subsp. enterica serovar Typhimurium str. DT104|enterica|Typhimurium|H105|Generic	0	PAIRED	NULL	NULL	ILLUMINA	NULL	NULL	NULL	3718795	5027359	4	NULL	Generic	PRJEB2189	SAMEA1521968	NULL	1993	0	0	United Kingdom: Scotland	Homo sapiens	NULL	not known	NULL	NULL	NULL	Salmonella enterica subsp. enterica serovar Typhimurium str. DT104	Typhimurium	28901	SC	9/27/12	H105	enterica	PDT000033053.1	6/19/14	85569	NULL	NULL
ERR170587	PDT000033114.1|SAMEA1522029||Salmonella enterica subsp. enterica serovar Typhimurium str. DT104|enterica|Typhimurium|H106|Generic	0	PAIRED	NULL	NULL	ILLUMINA	NULL	NULL	NULL	4933478	5033760	5	NULL	Generic	PRJEB2189	SAMEA1522029	NULL	1993	0	0	United Kingdom: Scotland	Homo sapiens	NULL	not known	NULL	NULL	NULL	Salmonella enterica subsp. enterica serovar Typhimurium str. DT104	Typhimurium	28901	SC	9/27/12	H106	enterica	PDT000033114.1	6/19/14	85569	NULL	NULL
ERR170588	PDT000033078.1|SAMEA1521993||Salmonella enterica subsp. enterica serovar Typhimurium str. DT104|enterica|Typhimurium|H107|Generic	0	PAIRED	NULL	NULL	ILLUMINA	NULL	NULL	NULL	4924318	5019552	6	NULL	Generic	PRJEB2189	SAMEA1521993	NULL	1993	0	0	United Kingdom: Scotland	Homo sapiens	NULL	not known	NULL	NULL	NULL	Salmonella enterica subsp. enterica serovar Typhimurium str. DT104	Typhimurium	28901	SC	9/27/12	H107	enterica	PDT000033078.1	6/19/14	85569	NULL	NULL
ERR170590	PDT000033128.1|SAMEA1522043||Salmonella enterica subsp. enterica serovar Typhimurium str. DT104|enterica|Typhimurium|H109|Generic	0	PAIRED	NULL	NULL	ILLUMINA	NULL	NULL	NULL	4933517	5027550	3	NULL	Generic	PRJEB2189	SAMEA1522043	NULL	1994	0	0	United Kingdom: Scotland	Homo sapiens	NULL	not known	NULL	NULL	NULL	Salmonella enterica subsp. enterica serovar Typhimurium str. DT104	Typhimurium	28901	SC	9/27/12	H109	enterica	PDT000033128.1	6/19/14	85569	NULL	NULL
ERR170591	PDT000033112.1|SAMEA1522027||Salmonella enterica subsp. enterica serovar Typhimurium str. DT104|enterica|Typhimurium|H110|Generic	0	PAIRED	NULL	NULL	ILLUMINA	NULL	NULL	NULL	4933518	5030223	4	NULL	Generic	PRJEB2189	SAMEA1522027	NULL	1994	0	0	United Kingdom: Scotland	Homo sapiens	NULL	not known	NULL	NULL	NULL	Salmonella enterica subsp. enterica serovar Typhimurium str. DT104	Typhimurium	28901	SC	9/27/12	H110	enterica	PDT000033112.1	6/19/14	85569	NULL	NULL
ERR170592	PDT000033125.1|SAMEA1522040||Salmonella enterica subsp. enterica serovar Typhimurium str. DT104|enterica|Typhimurium|H111|Generic	0	PAIRED	NULL	NULL	ILLUMINA	NULL	NULL	NULL	4933655	5027687	3	NULL	Generic	PRJEB2189	SAMEA1522040	NULL	1995	0	0	United Kingdom: Scotland	Homo sapiens	NULL	not known	NULL	NULL	NULL	Salmonella enterica subsp. enterica serovar Typhimurium str. DT104	Typhimurium	28901	SC	9/27/12	H111	enterica	PDT000033125.1	6/19/14	85569	NULL	NULL
ERR170593	PDT000033122.1|SAMEA1522037||Salmonella enterica subsp. enterica serovar Typhimurium str. DT104|enterica|Typhimurium|H112|Generic	0	PAIRED	NULL	NULL	ILLUMINA	NULL	NULL	NULL	4933429	5027458	2	NULL	Generic	PRJEB2189	SAMEA1522037	NULL	1995	0	0	United Kingdom: Scotland	Homo sapiens	NULL	not known	NULL	NULL	NULL	Salmonella enterica subsp. enterica serovar Typhimurium str. DT104	Typhimurium	28901	SC	9/27/12	H112	enterica	PDT000033122.1	6/19/14	85569	NULL	NULL
ERR170594	PDT000033119.1|SAMEA1522034||Salmonella enterica subsp. enterica serovar Typhimurium str. DT104|enterica|Typhimurium|H113|Generic	0	PAIRED	NULL	NULL	ILLUMINA	NULL	NULL	NULL	4933516	5027550	2	NULL	Generic	PRJEB2189	SAMEA1522034	NULL	1995	0	0	United Kingdom: Scotland	Homo sapiens	NULL	not known	NULL	NULL	NULL	Salmonella enterica subsp. enterica serovar Typhimurium str. DT104	Typhimurium	28901	SC	9/27/12	H113	enterica	PDT000033119.1	6/19/14	85569	NULL	NULL
ERR170595	PDT000033061.1|SAMEA1521976||Salmonella enterica subsp. enterica serovar Typhimurium str. DT104|enterica|Typhimurium|H114|Generic	0	PAIRED	NULL	NULL	ILLUMINA	NULL	NULL	NULL	4933516	5027459	2	NULL	Generic	PRJEB2189	SAMEA1521976	NULL	1995	0	0	United Kingdom: Scotland	Homo sapiens	NULL	not known	NULL	NULL	NULL	Salmonella enterica subsp. enterica serovar Typhimurium str. DT104	Typhimurium	28901	SC	9/27/12	H114	enterica	PDT000033061.1	6/19/14	85569	NULL	NULL
ERR170596	PDT000033054.1|SAMEA1521969||Salmonella enterica subsp. enterica serovar Typhimurium str. DT104|enterica|Typhimurium|H115|Generic	0	PAIRED	NULL	NULL	ILLUMINA	NULL	NULL	NULL	4933501	5027547	4	NULL	Generic	PRJEB2189	SAMEA1521969	NULL	1995	0	0	United Kingdom: Scotland	Homo sapiens	NULL	not known	NULL	NULL	NULL	Salmonella enterica subsp. enterica serovar Typhimurium str. DT104	Typhimurium	28901	SC	9/27/12	H115	enterica	PDT000033054.1	6/19/14	85569	NULL	NULL
ERR170597	PDT000033099.1|SAMEA1522014||Salmonella enterica subsp. enterica serovar Typhimurium str. DT104|enterica|Typhimurium|H116|Generic	0	PAIRED	NULL	NULL	ILLUMINA	NULL	NULL	NULL	4933375	5027318	2	NULL	Generic	PRJEB2189	SAMEA1522014	NULL	1995	0	0	United Kingdom: Scotland	Homo sapiens	NULL	not known	NULL	NULL	NULL	Salmonella enterica subsp. enterica serovar Typhimurium str. DT104	Typhimurium	28901	SC	9/27/12	H116	enterica	PDT000033099.1	6/19/14	85569	NULL	NULL
ERR170598	PDT000033044.1|SAMEA1521959||Salmonella enterica subsp. enterica serovar Typhimurium str. DT104|enterica|Typhimurium|H117|Generic	0	PAIRED	NULL	NULL	ILLUMINA	NULL	NULL	NULL	4933510	5027508	2	NULL	Generic	PRJEB2189	SAMEA1521959	NULL	1995	0	0	United Kingdom: Scotland	Homo sapiens	NULL	not known	NULL	NULL	NULL	Salmonella enterica subsp. enterica serovar Typhimurium str. DT104	Typhimurium	28901	SC	9/27/12	H117	enterica	PDT000033044.1	6/19/14	85569	NULL	NULL
ERR170599	PDT000033052.1|SAMEA1521967||Salmonella enterica subsp. enterica serovar Typhimurium str. DT104|enterica|Typhimurium|H118|Generic	0	PAIRED	NULL	NULL	ILLUMINA	NULL	NULL	NULL	4933805	5027797	2	NULL	Generic	PRJEB2189	SAMEA1521967	NULL	1995	0	0	United Kingdom: Scotland	Homo sapiens	NULL	not known	NULL	NULL	NULL	Salmonella enterica subsp. enterica serovar Typhimurium str. DT104	Typhimurium	28901	SC	9/27/12	H118	enterica	PDT000033052.1	6/19/14	85569	NULL	NULL
ERR170600	PDT000033131.1|SAMEA1522046||Salmonella enterica subsp. enterica serovar Typhimurium str. DT104|enterica|Typhimurium|H119|Generic	0	PAIRED	NULL	NULL	ILLUMINA	NULL	NULL	NULL	4933740	5027775	3	NULL	Generic	PRJEB2189	SAMEA1522046	NULL	1995	0	0	United Kingdom: Scotland	Homo sapiens	NULL	not known	NULL	NULL	NULL	Salmonella enterica subsp. enterica serovar Typhimurium str. DT104	Typhimurium	28901	SC	9/27/12	H119	enterica	PDT000033131.1	6/19/14	85569	NULL	NULL
ERR170601	PDT000033065.1|SAMEA1521980||Salmonella enterica subsp. enterica serovar Typhimurium str. DT104|enterica|Typhimurium|H120|Generic	0	PAIRED	NULL	NULL	ILLUMINA	NULL	NULL	NULL	4924957	4926102	5	NULL	Generic	PRJEB2189	SAMEA1521980	NULL	1996	0	0	United Kingdom: Scotland	Homo sapiens	NULL	not known	NULL	NULL	NULL	Salmonella enterica subsp. enterica serovar Typhimurium str. DT104	Typhimurium	28901	SC	9/27/12	H120	enterica	PDT000033065.1	6/19/14	85569	NULL	NULL
ERR170602	PDT000033073.1|SAMEA1521988||Salmonella enterica subsp. enterica serovar Typhimurium str. DT104|enterica|Typhimurium|H121|Generic	0	PAIRED	NULL	NULL	ILLUMINA	NULL	NULL	NULL	4933500	5027528	2	NULL	Generic	PRJEB2189	SAMEA1521988	NULL	1996	0	0	United Kingdom: Scotland	Homo sapiens	NULL	not known	NULL	NULL	NULL	Salmonella enterica subsp. enterica serovar Typhimurium str. DT104	Typhimurium	28901	SC	9/27/12	H121	enterica	PDT000033073.1	6/19/14	85569	NULL	NULL
ERR170603	PDT000033127.1|SAMEA1522042||Salmonella enterica subsp. enterica serovar Typhimurium str. DT104|enterica|Typhimurium|H122|Generic	0	PAIRED	NULL	NULL	ILLUMINA	NULL	NULL	NULL	4932758	5026762	2	NULL	Generic	PRJEB2189	SAMEA1522042	NULL	1996	0	0	United Kingdom: Scotland	Homo sapiens	NULL	not known	NULL	NULL	NULL	Salmonella enterica subsp. enterica serovar Typhimurium str. DT104	Typhimurium	28901	SC	9/27/12	H122	enterica	PDT000033127.1	6/19/14	85569	NULL	NULL
ERR170604	PDT000033082.1|SAMEA1521997||Salmonella enterica subsp. enterica serovar Typhimurium str. DT104|enterica|Typhimurium|H123|Generic	0	PAIRED	NULL	NULL	ILLUMINA	NULL	NULL	NULL	4933333	5027358	2	NULL	Generic	PRJEB2189	SAMEA1521997	NULL	1996	0	0	United Kingdom: Scotland	Homo sapiens	NULL	not known	NULL	NULL	NULL	Salmonella enterica subsp. enterica serovar Typhimurium str. DT104	Typhimurium	28901	SC	9/27/12	H123	enterica	PDT000033082.1	6/19/14	85569	NULL	NULL
ERR170605	PDT000033081.1|SAMEA1521996||Salmonella enterica subsp. enterica serovar Typhimurium str. DT104|enterica|Typhimurium|H124|Generic	0	PAIRED	NULL	NULL	ILLUMINA	NULL	NULL	NULL	4933435	5034622	4	NULL	Generic	PRJEB2189	SAMEA1521996	NULL	1996	0	0	United Kingdom: Scotland	Homo sapiens	NULL	not known	NULL	NULL	NULL	Salmonella enterica subsp. enterica serovar Typhimurium str. DT104	Typhimurium	28901	SC	9/27/12	H124	enterica	PDT000033081.1	6/19/14	85569	NULL	NULL
ERR170606	PDT000033049.1|SAMEA1521964||Salmonella enterica subsp. enterica serovar Typhimurium str. DT104|enterica|Typhimurium|H125|Generic	0	PAIRED	NULL	NULL	ILLUMINA	NULL	NULL	NULL	4933672	5027671	2	NULL	Generic	PRJEB2189	SAMEA1521964	NULL	1996	0	0	United Kingdom: Scotland	Homo sapiens	NULL	not known	NULL	NULL	NULL	Salmonella enterica subsp. enterica serovar Typhimurium str. DT104	Typhimurium	28901	SC	9/27/12	H125	enterica	PDT000033049.1	6/19/14	85569	NULL	NULL
ERR170607	PDT000033096.1|SAMEA1522011||Salmonella enterica subsp. enterica serovar Typhimurium str. DT104|enterica|Typhimurium|H126|Generic	0	PAIRED	NULL	NULL	ILLUMINA	NULL	NULL	NULL	4933475	5027508	4	NULL	Generic	PRJEB2189	SAMEA1522011	NULL	1996	0	0	United Kingdom: Scotland	Homo sapiens	NULL	not known	NULL	NULL	NULL	Salmonella enterica subsp. enterica serovar Typhimurium str. DT104	Typhimurium	28901	SC	9/27/12	H126	enterica	PDT000033096.1	6/19/14	85569	NULL	NULL
ERR170608	PDT000033097.1|SAMEA1522012||Salmonella enterica subsp. enterica serovar Typhimurium str. DT104|enterica|Typhimurium|H127|Generic	0	PAIRED	NULL	NULL	ILLUMINA	NULL	NULL	NULL	4933259	5027203	2	NULL	Generic	PRJEB2189	SAMEA1522012	NULL	1997	0	0	United Kingdom: Scotland	Homo sapiens	NULL	not known	NULL	NULL	NULL	Salmonella enterica subsp. enterica serovar Typhimurium str. DT104	Typhimurium	28901	SC	9/27/12	H127	enterica	PDT000033097.1	6/19/14	85569	NULL	NULL
ERR170609	PDT000033057.1|SAMEA1521972||Salmonella enterica subsp. enterica serovar Typhimurium str. DT104|enterica|Typhimurium|H128|Generic	0	PAIRED	NULL	NULL	ILLUMINA	NULL	NULL	NULL	4933503	5027447	2	NULL	Generic	PRJEB2189	SAMEA1521972	NULL	1997	0	0	United Kingdom: Scotland	Homo sapiens	NULL	not known	NULL	NULL	NULL	Salmonella enterica subsp. enterica serovar Typhimurium str. DT104	Typhimurium	28901	SC	9/27/12	H128	enterica	PDT000033057.1	6/19/14	85569	NULL	NULL
ERR170610	PDT000033115.1|SAMEA1522030||Salmonella enterica subsp. enterica serovar Typhimurium str. DT104|enterica|Typhimurium|H129|Generic	0	PAIRED	NULL	NULL	ILLUMINA	NULL	NULL	NULL	4900507	5027357	3	NULL	Generic	PRJEB2189	SAMEA1522030	NULL	1997	0	0	United Kingdom: Scotland	Homo sapiens	NULL	not known	NULL	NULL	NULL	Salmonella enterica subsp. enterica serovar Typhimurium str. DT104	Typhimurium	28901	SC	9/27/12	H129	enterica	PDT000033115.1	6/19/14	85569	NULL	NULL
ERR170611	PDT000033130.1|SAMEA1522045||Salmonella enterica subsp. enterica serovar Typhimurium str. DT104|enterica|Typhimurium|H130|Generic	0	PAIRED	NULL	NULL	ILLUMINA	NULL	NULL	NULL	4933527	5027507	2	NULL	Generic	PRJEB2189	SAMEA1522045	NULL	1997	0	0	United Kingdom: Scotland	Homo sapiens	NULL	not known	NULL	NULL	NULL	Salmonella enterica subsp. enterica serovar Typhimurium str. DT104	Typhimurium	28901	SC	9/27/12	H130	enterica	PDT000033130.1	6/19/14	85569	NULL	NULL
ERR170612	PDT000033075.1|SAMEA1521990||Salmonella enterica subsp. enterica serovar Typhimurium str. DT104|enterica|Typhimurium|H131|Generic	0	PAIRED	NULL	NULL	ILLUMINA	NULL	NULL	NULL	2973295	5018427	4	NULL	Generic	PRJEB2189	SAMEA1521990	NULL	1998	0	0	United Kingdom: Scotland	Homo sapiens	NULL	not known	NULL	NULL	NULL	Salmonella enterica subsp. enterica serovar Typhimurium str. DT104	Typhimurium	28901	SC	9/27/12	H131	enterica	PDT000033075.1	6/19/14	85569	NULL	NULL
ERR170613	PDT000033055.1|SAMEA1521970||Salmonella enterica subsp. enterica serovar Typhimurium str. DT104|enterica|Typhimurium|H132|Generic	0	PAIRED	NULL	NULL	ILLUMINA	NULL	NULL	NULL	4933073	5027071	2	NULL	Generic	PRJEB2189	SAMEA1521970	NULL	1998	0	0	United Kingdom: Scotland	Homo sapiens	NULL	not known	NULL	NULL	NULL	Salmonella enterica subsp. enterica serovar Typhimurium str. DT104	Typhimurium	28901	SC	9/27/12	H132	enterica	PDT000033055.1	6/19/14	85569	NULL	NULL
ERR170614	PDT000033060.1|SAMEA1521975||Salmonella enterica subsp. enterica serovar Typhimurium str. DT104|enterica|Typhimurium|H133|Generic	0	PAIRED	NULL	NULL	ILLUMINA	NULL	NULL	NULL	4933867	5027871	2	NULL	Generic	PRJEB2189	SAMEA1521975	NULL	1998	0	0	United Kingdom: Scotland	Homo sapiens	NULL	not known	NULL	NULL	NULL	Salmonella enterica subsp. enterica serovar Typhimurium str. DT104	Typhimurium	28901	SC	9/27/12	H133	enterica	PDT000033060.1	6/19/14	85569	NULL	NULL
ERR170615	PDT000033109.1|SAMEA1522024||Salmonella enterica subsp. enterica serovar Typhimurium str. DT104|enterica|Typhimurium|H134|Generic	0	PAIRED	NULL	NULL	ILLUMINA	NULL	NULL	NULL	4933502	5027475	2	NULL	Generic	PRJEB2189	SAMEA1522024	NULL	1998	0	0	United Kingdom: Scotland	Homo sapiens	NULL	not known	NULL	NULL	NULL	Salmonella enterica subsp. enterica serovar Typhimurium str. DT104	Typhimurium	28901	SC	9/27/12	H134	enterica	PDT000033109.1	6/19/14	85569	NULL	NULL
ERR170616	PDT000033040.1|SAMEA1521955||Salmonella enterica subsp. enterica serovar Typhimurium str. DT104|enterica|Typhimurium|H135|Generic	0	PAIRED	NULL	NULL	ILLUMINA	NULL	NULL	NULL	4933265	5027300	3	NULL	Generic	PRJEB2189	SAMEA1521955	NULL	1998	0	0	United Kingdom: Scotland	Homo sapiens	NULL	not known	NULL	NULL	NULL	Salmonella enterica subsp. enterica serovar Typhimurium str. DT104	Typhimurium	28901	SC	9/27/12	H135	enterica	PDT000033040.1	6/19/14	85569	NULL	NULL
ERR170617	PDT000033047.1|SAMEA1521962||Salmonella enterica subsp. enterica serovar Typhimurium str. DT104|enterica|Typhimurium|H136|Generic	0	PAIRED	NULL	NULL	ILLUMINA	NULL	NULL	NULL	4933430	5027373	2	NULL	Generic	PRJEB2189	SAMEA1521962	NULL	1999	0	0	United Kingdom: Scotland	Homo sapiens	NULL	not known	NULL	NULL	NULL	Salmonella enterica subsp. enterica serovar Typhimurium str. DT104	Typhimurium	28901	SC	9/27/12	H136	enterica	PDT000033047.1	6/19/14	85569	NULL	NULL
ERR170618	PDT000033084.1|SAMEA1521999||Salmonella enterica subsp. enterica serovar Typhimurium str. DT104|enterica|Typhimurium|H137|Generic	0	PAIRED	NULL	NULL	ILLUMINA	NULL	NULL	NULL	4933500	5027498	2	NULL	Generic	PRJEB2189	SAMEA1521999	NULL	2000	0	0	United Kingdom: Scotland	Homo sapiens	NULL	not known	NULL	NULL	NULL	Salmonella enterica subsp. enterica serovar Typhimurium str. DT104	Typhimurium	28901	SC	9/27/12	H137	enterica	PDT000033084.1	6/19/14	85569	NULL	NULL
ERR170619	PDT000033069.1|SAMEA1521984||Salmonella enterica subsp. enterica serovar Typhimurium str. DT104|enterica|Typhimurium|H138|Generic	0	PAIRED	NULL	NULL	ILLUMINA	NULL	NULL	NULL	4933466	5032576	4	NULL	Generic	PRJEB2189	SAMEA1521984	NULL	2000	0	0	United Kingdom: Scotland	Homo sapiens	NULL	not known	NULL	NULL	NULL	Salmonella enterica subsp. enterica serovar Typhimurium str. DT104	Typhimurium	28901	SC	9/27/12	H138	enterica	PDT000033069.1	6/19/14	85569	NULL	NULL
ERR170620	PDT000033106.1|SAMEA1522021||Salmonella enterica subsp. enterica serovar Typhimurium str. DT104|enterica|Typhimurium|H139|Generic	0	PAIRED	NULL	NULL	ILLUMINA	NULL	NULL	NULL	4933483	5027427	2	NULL	Generic	PRJEB2189	SAMEA1522021	NULL	2001	0	0	United Kingdom: Scotland	Homo sapiens	NULL	not known	NULL	NULL	NULL	Salmonella enterica subsp. enterica serovar Typhimurium str. DT104	Typhimurium	28901	SC	9/27/12	H139	enterica	PDT000033106.1	6/19/14	85569	NULL	NULL
ERR170621	PDT000033067.1|SAMEA1521982||Salmonella enterica subsp. enterica serovar Typhimurium str. DT104|enterica|Typhimurium|H140|Generic	0	PAIRED	NULL	NULL	ILLUMINA	NULL	NULL	NULL	4750251	5027152	3	NULL	Generic	PRJEB2189	SAMEA1521982	NULL	2002	0	0	United Kingdom: Scotland	Homo sapiens	NULL	not known	NULL	NULL	NULL	Salmonella enterica subsp. enterica serovar Typhimurium str. DT104	Typhimurium	28901	SC	9/27/12	H140	enterica	PDT000033067.1	6/19/14	85569	NULL	NULL
ERR170622	PDT000033103.1|SAMEA1522018||Salmonella enterica subsp. enterica serovar Typhimurium str. DT104|enterica|Typhimurium|H141|Generic	0	PAIRED	NULL	NULL	ILLUMINA	NULL	NULL	NULL	4931901	5026922	3	NULL	Generic	PRJEB2189	SAMEA1522018	NULL	2003	0	0	United Kingdom: Scotland	Homo sapiens	NULL	not known	NULL	NULL	NULL	Salmonella enterica subsp. enterica serovar Typhimurium str. DT104	Typhimurium	28901	SC	9/27/12	H141	enterica	PDT000033103.1	6/19/14	85569	NULL	NULL
ERR170623	PDT000033094.1|SAMEA1522009||Salmonella enterica subsp. enterica serovar Typhimurium str. DT104|enterica|Typhimurium|H142|Generic	0	PAIRED	NULL	NULL	ILLUMINA	NULL	NULL	NULL	4933596	5027569	2	NULL	Generic	PRJEB2189	SAMEA1522009	NULL	2004	0	0	United Kingdom: Scotland	Homo sapiens	NULL	not known	NULL	NULL	NULL	Salmonella enterica subsp. enterica serovar Typhimurium str. DT104	Typhimurium	28901	SC	9/27/12	H142	enterica	PDT000033094.1	6/19/14	85569	NULL	NULL
ERR170624	PDT000033090.1|SAMEA1522005||Salmonella enterica subsp. enterica serovar Typhimurium str. DT104|enterica|Typhimurium|V68|Generic	0	PAIRED	NULL	NULL	ILLUMINA	NULL	NULL	NULL	4933504	5027447	2	NULL	Generic	PRJEB2189	SAMEA1522005	NULL	1990	0	0	United Kingdom: Scotland	bovine	NULL	not known	NULL	NULL	NULL	Salmonella enterica subsp. enterica serovar Typhimurium str. DT104	Typhimurium	28901	SC	9/27/12	V68	enterica	PDT000033090.1	6/19/14	85569	NULL	NULL
ERR170625	PDT000033129.1|SAMEA1522044||Salmonella enterica subsp. enterica serovar Typhimurium str. DT104|enterica|Typhimurium|V69|Generic	0	PAIRED	NULL	NULL	ILLUMINA	NULL	NULL	NULL	4933505	5027448	2	NULL	Generic	PRJEB2189	SAMEA1522044	NULL	1991	0	0	United Kingdom: Scotland	bovine	NULL	not known	NULL	NULL	NULL	Salmonella enterica subsp. enterica serovar Typhimurium str. DT104	Typhimurium	28901	SC	9/27/12	V69	enterica	PDT000033129.1	6/19/14	85569	NULL	NULL
ERR170626	PDT000033123.1|SAMEA1522038||Salmonella enterica subsp. enterica serovar Typhimurium str. DT104|enterica|Typhimurium|V70|Generic	0	PAIRED	NULL	NULL	ILLUMINA	NULL	NULL	NULL	4933497	5027440	2	NULL	Generic	PRJEB2189	SAMEA1522038	NULL	1991	0	0	United Kingdom: Scotland	bovine	NULL	not known	NULL	NULL	NULL	Salmonella enterica subsp. enterica serovar Typhimurium str. DT104	Typhimurium	28901	SC	9/27/12	V70	enterica	PDT000033123.1	6/19/14	85569	NULL	NULL
ERR170627	PDT000033101.1|SAMEA1522016||Salmonella enterica subsp. enterica serovar Typhimurium str. DT104|enterica|Typhimurium|V71|Generic	0	PAIRED	NULL	NULL	ILLUMINA	NULL	NULL	NULL	4933459	5027402	2	NULL	Generic	PRJEB2189	SAMEA1522016	NULL	1992	0	0	United Kingdom: Scotland	bovine	NULL	not known	NULL	NULL	NULL	Salmonella enterica subsp. enterica serovar Typhimurium str. DT104	Typhimurium	28901	SC	9/27/12	V71	enterica	PDT000033101.1	6/19/14	85569	NULL	NULL
ERR170628	PDT000033120.1|SAMEA1522035||Salmonella enterica subsp. enterica serovar Typhimurium str. DT104|enterica|Typhimurium|V72|Generic	0	PAIRED	NULL	NULL	ILLUMINA	NULL	NULL	NULL	4933824	5027722	2	NULL	Generic	PRJEB2189	SAMEA1522035	NULL	1992	0	0	United Kingdom: Scotland	bovine	NULL	not known	NULL	NULL	NULL	Salmonella enterica subsp. enterica serovar Typhimurium str. DT104	Typhimurium	28901	SC	9/27/12	V72	enterica	PDT000033120.1	6/19/14	85569	NULL	NULL
ERR170629	PDT000033064.1|SAMEA1521979||Salmonella enterica subsp. enterica serovar Typhimurium str. DT104|enterica|Typhimurium|V73|Generic	0	PAIRED	NULL	NULL	ILLUMINA	NULL	NULL	NULL	4933510	5027453	2	NULL	Generic	PRJEB2189	SAMEA1521979	NULL	1992	0	0	United Kingdom: Scotland	bovine	NULL	not known	NULL	NULL	NULL	Salmonella enterica subsp. enterica serovar Typhimurium str. DT104	Typhimurium	28901	SC	9/27/12	V73	enterica	PDT000033064.1	6/19/14	85569	NULL	NULL
ERR170630	PDT000033108.1|SAMEA1522023||Salmonella enterica subsp. enterica serovar Typhimurium str. DT104|enterica|Typhimurium|V74|Generic	0	PAIRED	NULL	NULL	ILLUMINA	NULL	NULL	NULL	4933547	5027491	2	NULL	Generic	PRJEB2189	SAMEA1522023	NULL	1993	0	0	United Kingdom: Scotland	bovine	NULL	not known	NULL	NULL	NULL	Salmonella enterica subsp. enterica serovar Typhimurium str. DT104	Typhimurium	28901	SC	9/27/12	V74	enterica	PDT000033108.1	6/19/14	85569	NULL	NULL
ERR170631	PDT000033077.1|SAMEA1521992||Salmonella enterica subsp. enterica serovar Typhimurium str. DT104|enterica|Typhimurium|V75|Generic	0	PAIRED	NULL	NULL	ILLUMINA	NULL	NULL	NULL	4851439	5027616	3	NULL	Generic	PRJEB2189	SAMEA1521992	NULL	1993	0	0	United Kingdom: Scotland	bovine	NULL	not known	NULL	NULL	NULL	Salmonella enterica subsp. enterica serovar Typhimurium str. DT104	Typhimurium	28901	SC	9/27/12	V75	enterica	PDT000033077.1	6/19/14	85569	NULL	NULL
ERR170632	PDT000033079.1|SAMEA1521994||Salmonella enterica subsp. enterica serovar Typhimurium str. DT104|enterica|Typhimurium|V76|Generic	0	PAIRED	NULL	NULL	ILLUMINA	NULL	NULL	NULL	4887898	4984944	9	NULL	Generic	PRJEB2189	SAMEA1521994	NULL	1993	0	0	United Kingdom: Scotland	porcine	NULL	not known	NULL	NULL	NULL	Salmonella enterica subsp. enterica serovar Typhimurium str. DT104	Typhimurium	28901	SC	9/27/12	V76	enterica	PDT000033079.1	6/19/14	85569	NULL	NULL
ERR170633	PDT000033116.1|SAMEA1522031||Salmonella enterica subsp. enterica serovar Typhimurium str. DT104|enterica|Typhimurium|V77|Generic	0	PAIRED	NULL	NULL	ILLUMINA	NULL	NULL	NULL	4933385	5027377	2	NULL	Generic	PRJEB2189	SAMEA1522031	NULL	1993	0	0	United Kingdom: Scotland	bovine	NULL	not known	NULL	NULL	NULL	Salmonella enterica subsp. enterica serovar Typhimurium str. DT104	Typhimurium	28901	SC	9/27/12	V77	enterica	PDT000033116.1	6/19/14	85569	NULL	NULL
ERR170634	PDT000033042.1|SAMEA1521957||Salmonella enterica subsp. enterica serovar Typhimurium str. DT104|enterica|Typhimurium|V78|Generic	0	PAIRED	NULL	NULL	ILLUMINA	NULL	NULL	NULL	4454301	5027421	3	NULL	Generic	PRJEB2189	SAMEA1521957	NULL	1994	0	0	United Kingdom: Scotland	canine	NULL	not known	NULL	NULL	NULL	Salmonella enterica subsp. enterica serovar Typhimurium str. DT104	Typhimurium	28901	SC	9/27/12	V78	enterica	PDT000033042.1	6/19/14	85569	NULL	NULL
ERR170635	PDT000033059.1|SAMEA1521974||Salmonella enterica subsp. enterica serovar Typhimurium str. DT104|enterica|Typhimurium|V79|Generic	0	PAIRED	NULL	NULL	ILLUMINA	NULL	NULL	NULL	4933509	5027537	2	NULL	Generic	PRJEB2189	SAMEA1521974	NULL	1994	0	0	United Kingdom: Scotland	bovine	NULL	not known	NULL	NULL	NULL	Salmonella enterica subsp. enterica serovar Typhimurium str. DT104	Typhimurium	28901	SC	9/27/12	V79	enterica	PDT000033059.1	6/19/14	85569	NULL	NULL
ERR170636	PDT000033088.1|SAMEA1522003||Salmonella enterica subsp. enterica serovar Typhimurium str. DT104|enterica|Typhimurium|V80|Generic	0	PAIRED	NULL	NULL	ILLUMINA	NULL	NULL	NULL	4923969	5021046	11	NULL	Generic	PRJEB2189	SAMEA1522003	NULL	1994	0	0	United Kingdom: Scotland	canine	NULL	not known	NULL	NULL	NULL	Salmonella enterica subsp. enterica serovar Typhimurium str. DT104	Typhimurium	28901	SC	9/27/12	V80	enterica	PDT000033088.1	6/19/14	85569	NULL	NULL
ERR170637	PDT000033121.1|SAMEA1522036||Salmonella enterica subsp. enterica serovar Typhimurium str. DT104|enterica|Typhimurium|V81|Generic	0	PAIRED	NULL	NULL	ILLUMINA	NULL	NULL	NULL	4933307	5027341	2	NULL	Generic	PRJEB2189	SAMEA1522036	NULL	1994	0	0	United Kingdom: Scotland	bovine	NULL	not known	NULL	NULL	NULL	Salmonella enterica subsp. enterica serovar Typhimurium str. DT104	Typhimurium	28901	SC	9/27/12	V81	enterica	PDT000033121.1	6/19/14	85569	NULL	NULL
ERR170638	PDT000033117.1|SAMEA1522032||Salmonella enterica subsp. enterica serovar Typhimurium str. DT104|enterica|Typhimurium|V82|Generic	0	PAIRED	NULL	NULL	ILLUMINA	NULL	NULL	NULL	4933510	5027483	2	NULL	Generic	PRJEB2189	SAMEA1522032	NULL	1994	0	0	United Kingdom: Scotland	bovine	NULL	not known	NULL	NULL	NULL	Salmonella enterica subsp. enterica serovar Typhimurium str. DT104	Typhimurium	28901	SC	9/27/12	V82	enterica	PDT000033117.1	6/19/14	85569	NULL	NULL
ERR170639	PDT000033091.1|SAMEA1522006||Salmonella enterica subsp. enterica serovar Typhimurium str. DT104|enterica|Typhimurium|V83|Generic	0	PAIRED	NULL	NULL	ILLUMINA	NULL	NULL	NULL	4933471	5027501	2	NULL	Generic	PRJEB2189	SAMEA1522006	NULL	1994	0	0	United Kingdom: Scotland	bovine	NULL	not known	NULL	NULL	NULL	Salmonella enterica subsp. enterica serovar Typhimurium str. DT104	Typhimurium	28901	SC	9/27/12	V83	enterica	PDT000033091.1	6/19/14	85569	NULL	NULL
ERR170640	PDT000033104.1|SAMEA1522019||Salmonella enterica subsp. enterica serovar Typhimurium str. DT104|enterica|Typhimurium|V84|Generic	0	PAIRED	NULL	NULL	ILLUMINA	NULL	NULL	NULL	4933872	5027845	2	NULL	Generic	PRJEB2189	SAMEA1522019	NULL	1994	0	0	United Kingdom: Scotland	bovine	NULL	not known	NULL	NULL	NULL	Salmonella enterica subsp. enterica serovar Typhimurium str. DT104	Typhimurium	28901	SC	9/27/12	V84	enterica	PDT000033104.1	6/19/14	85569	NULL	NULL
ERR170641	PDT000033110.1|SAMEA1522025||Salmonella enterica subsp. enterica serovar Typhimurium str. DT104|enterica|Typhimurium|V85|Generic	0	PAIRED	NULL	NULL	ILLUMINA	NULL	NULL	NULL	4933883	5027827	2	NULL	Generic	PRJEB2189	SAMEA1522025	NULL	1994	0	0	United Kingdom: Scotland	porcine	NULL	not known	NULL	NULL	NULL	Salmonella enterica subsp. enterica serovar Typhimurium str. DT104	Typhimurium	28901	SC	9/27/12	V85	enterica	PDT000033110.1	6/19/14	85569	NULL	NULL
ERR170642	PDT000033124.1|SAMEA1522039||Salmonella enterica subsp. enterica serovar Typhimurium str. DT104|enterica|Typhimurium|V86|Generic	0	PAIRED	NULL	NULL	ILLUMINA	NULL	NULL	NULL	4933884	5029956	3	NULL	Generic	PRJEB2189	SAMEA1522039	NULL	1995	0	0	United Kingdom: Scotland	feline	NULL	not known	NULL	NULL	NULL	Salmonella enterica subsp. enterica serovar Typhimurium str. DT104	Typhimurium	28901	SC	9/27/12	V86	enterica	PDT000033124.1	6/19/14	85569	NULL	NULL
ERR170643	PDT000033087.1|SAMEA1522002||Salmonella enterica subsp. enterica serovar Typhimurium str. DT104|enterica|Typhimurium|V87|Generic	0	PAIRED	NULL	NULL	ILLUMINA	NULL	NULL	NULL	4156325	5027442	3	NULL	Generic	PRJEB2189	SAMEA1522002	NULL	1995	0	0	United Kingdom: Scotland	bovine	NULL	not known	NULL	NULL	NULL	Salmonella enterica subsp. enterica serovar Typhimurium str. DT104	Typhimurium	28901	SC	9/27/12	V87	enterica	PDT000033087.1	6/19/14	85569	NULL	NULL
ERR170644	PDT000033093.1|SAMEA1522008||Salmonella enterica subsp. enterica serovar Typhimurium str. DT104|enterica|Typhimurium|V88|Generic	0	PAIRED	NULL	NULL	ILLUMINA	NULL	NULL	NULL	4924010	5023234	12	NULL	Generic	PRJEB2189	SAMEA1522008	NULL	1995	0	0	United Kingdom: Scotland	bovine	NULL	not known	NULL	NULL	NULL	Salmonella enterica subsp. enterica serovar Typhimurium str. DT104	Typhimurium	28901	SC	9/27/12	V88	enterica	PDT000033093.1	6/19/14	85569	NULL	NULL
ERR170645	PDT000033098.1|SAMEA1522013||Salmonella enterica subsp. enterica serovar Typhimurium str. DT104|enterica|Typhimurium|V89|Generic	0	PAIRED	NULL	NULL	ILLUMINA	NULL	NULL	NULL	4933370	5027405	3	NULL	Generic	PRJEB2189	SAMEA1522013	NULL	1995	0	0	United Kingdom: Scotland	bovine	NULL	not known	NULL	NULL	NULL	Salmonella enterica subsp. enterica serovar Typhimurium str. DT104	Typhimurium	28901	SC	9/27/12	V89	enterica	PDT000033098.1	6/19/14	85569	NULL	NULL
ERR170646	PDT000033076.1|SAMEA1521991||Salmonella enterica subsp. enterica serovar Typhimurium str. DT104|enterica|Typhimurium|V90|Generic	0	PAIRED	NULL	NULL	ILLUMINA	NULL	NULL	NULL	4934036	4984974	140	NULL	Generic	PRJEB2189	SAMEA1521991	NULL	1995	0	0	United Kingdom: Scotland	bovine	NULL	not known	NULL	NULL	NULL	Salmonella enterica subsp. enterica serovar Typhimurium str. DT104	Typhimurium	28901	SC	9/27/12	V90	enterica	PDT000033076.1	6/19/14	85569	NULL	NULL
ERR170647	PDT000033071.1|SAMEA1521986||Salmonella enterica subsp. enterica serovar Typhimurium str. DT104|enterica|Typhimurium|V91|Generic	0	PAIRED	NULL	NULL	ILLUMINA	NULL	NULL	NULL	2108710	5018575	5	NULL	Generic	PRJEB2189	SAMEA1521986	NULL	1995	0	0	United Kingdom: Scotland	ovine	NULL	not known	NULL	NULL	NULL	Salmonella enterica subsp. enterica serovar Typhimurium str. DT104	Typhimurium	28901	SC	9/27/12	V91	enterica	PDT000033071.1	6/19/14	85569	NULL	NULL
ERR170648	PDT000033066.1|SAMEA1521981||Salmonella enterica subsp. enterica serovar Typhimurium str. DT104|enterica|Typhimurium|V92|Generic	0	PAIRED	NULL	NULL	ILLUMINA	NULL	NULL	NULL	4933568	5027511	2	NULL	Generic	PRJEB2189	SAMEA1521981	NULL	1995	0	0	United Kingdom: Scotland	bovine	NULL	not known	NULL	NULL	NULL	Salmonella enterica subsp. enterica serovar Typhimurium str. DT104	Typhimurium	28901	SC	9/27/12	V92	enterica	PDT000033066.1	6/19/14	85569	NULL	NULL
ERR170649	PDT000033111.1|SAMEA1522026||Salmonella enterica subsp. enterica serovar Typhimurium str. DT104|enterica|Typhimurium|V93|Generic	0	PAIRED	NULL	NULL	ILLUMINA	NULL	NULL	NULL	4933381	5027262	2	NULL	Generic	PRJEB2189	SAMEA1522026	NULL	1995	0	0	United Kingdom: Scotland	bovine	NULL	not known	NULL	NULL	NULL	Salmonella enterica subsp. enterica serovar Typhimurium str. DT104	Typhimurium	28901	SC	9/27/12	V93	enterica	PDT000033111.1	6/19/14	85569	NULL	NULL
ERR170650	PDT000033133.1|SAMEA1522048||Salmonella enterica subsp. enterica serovar Typhimurium str. DT104|enterica|Typhimurium|V94|Generic	0	PAIRED	NULL	NULL	ILLUMINA	NULL	NULL	NULL	4864963	5027813	3	NULL	Generic	PRJEB2189	SAMEA1522048	NULL	1995	0	0	United Kingdom: Scotland	bovine	NULL	not known	NULL	NULL	NULL	Salmonella enterica subsp. enterica serovar Typhimurium str. DT104	Typhimurium	28901	SC	9/27/12	V94	enterica	PDT000033133.1	6/19/14	85569	NULL	NULL
ERR170651	PDT000033072.1|SAMEA1521987||Salmonella enterica subsp. enterica serovar Typhimurium str. DT104|enterica|Typhimurium|V95|Generic	0	PAIRED	NULL	NULL	ILLUMINA	NULL	NULL	NULL	4041900	5018923	6	NULL	Generic	PRJEB2189	SAMEA1521987	NULL	1995	0	0	United Kingdom: Scotland	bovine	NULL	not known	NULL	NULL	NULL	Salmonella enterica subsp. enterica serovar Typhimurium str. DT104	Typhimurium	28901	SC	9/27/12	V95	enterica	PDT000033072.1	6/19/14	85569	NULL	NULL
ERR170652	PDT000033046.1|SAMEA1521961||Salmonella enterica subsp. enterica serovar Typhimurium str. DT104|enterica|Typhimurium|V96|Generic	0	PAIRED	NULL	NULL	ILLUMINA	NULL	NULL	NULL	4933519	5027463	2	NULL	Generic	PRJEB2189	SAMEA1521961	NULL	1995	0	0	United Kingdom: Scotland	ovine	NULL	not known	NULL	NULL	NULL	Salmonella enterica subsp. enterica serovar Typhimurium str. DT104	Typhimurium	28901	SC	9/27/12	V96	enterica	PDT000033046.1	6/19/14	85569	NULL	NULL
ERR170653	PDT000033041.1|SAMEA1521956||Salmonella enterica subsp. enterica serovar Typhimurium str. DT104|enterica|Typhimurium|V97|Generic	0	PAIRED	NULL	NULL	ILLUMINA	NULL	NULL	NULL	4930105	5027395	5	NULL	Generic	PRJEB2189	SAMEA1521956	NULL	1996	0	0	United Kingdom: Scotland	ovine	NULL	not known	NULL	NULL	NULL	Salmonella enterica subsp. enterica serovar Typhimurium str. DT104	Typhimurium	28901	SC	9/27/12	V97	enterica	PDT000033041.1	6/19/14	85569	NULL	NULL
ERR170654	PDT000033070.1|SAMEA1521985||Salmonella enterica subsp. enterica serovar Typhimurium str. DT104|enterica|Typhimurium|V98|Generic	0	PAIRED	NULL	NULL	ILLUMINA	NULL	NULL	NULL	4594390	5027757	3	NULL	Generic	PRJEB2189	SAMEA1521985	NULL	1996	0	0	United Kingdom: Scotland	bovine	NULL	not known	NULL	NULL	NULL	Salmonella enterica subsp. enterica serovar Typhimurium str. DT104	Typhimurium	28901	SC	9/27/12	V98	enterica	PDT000033070.1	6/19/14	85569	NULL	NULL
ERR170655	PDT000033062.1|SAMEA1521977||Salmonella enterica subsp. enterica serovar Typhimurium str. DT104|enterica|Typhimurium|V99|Generic	0	PAIRED	NULL	NULL	ILLUMINA	NULL	NULL	NULL	352316	4926463	32	NULL	Generic	PRJEB2189	SAMEA1521977	NULL	1996	0	0	United Kingdom: Scotland	bovine	NULL	not known	NULL	NULL	NULL	Salmonella enterica subsp. enterica serovar Typhimurium str. DT104	Typhimurium	28901	SC	9/27/12	V99	enterica	PDT000033062.1	6/19/14	85569	NULL	NULL
ERR170656	PDT000033056.1|SAMEA1521971||Salmonella enterica subsp. enterica serovar Typhimurium str. DT104|enterica|Typhimurium|V100|Generic	0	PAIRED	NULL	NULL	ILLUMINA	NULL	NULL	NULL	4933414	5029761	4	NULL	Generic	PRJEB2189	SAMEA1521971	NULL	1996	0	0	United Kingdom: Scotland	bovine	NULL	not known	NULL	NULL	NULL	Salmonella enterica subsp. enterica serovar Typhimurium str. DT104	Typhimurium	28901	SC	9/27/12	V100	enterica	PDT000033056.1	6/19/14	85569	NULL	NULL
ERR170657	PDT000033074.1|SAMEA1521989||Salmonella enterica subsp. enterica serovar Typhimurium str. DT104|enterica|Typhimurium|V101|Generic	0	PAIRED	NULL	NULL	ILLUMINA	NULL	NULL	NULL	4933863	5027806	2	NULL	Generic	PRJEB2189	SAMEA1521989	NULL	1996	0	0	United Kingdom: Scotland	bovine	NULL	not known	NULL	NULL	NULL	Salmonella enterica subsp. enterica serovar Typhimurium str. DT104	Typhimurium	28901	SC	9/27/12	V101	enterica	PDT000033074.1	6/19/14	85569	NULL	NULL
ERR170658	PDT000033063.1|SAMEA1521978||Salmonella enterica subsp. enterica serovar Typhimurium str. DT104|enterica|Typhimurium|V102|Generic	0	PAIRED	NULL	NULL	ILLUMINA	NULL	NULL	NULL	4933390	5027333	2	NULL	Generic	PRJEB2189	SAMEA1521978	NULL	1996	0	0	United Kingdom: Scotland	bovine	NULL	not known	NULL	NULL	NULL	Salmonella enterica subsp. enterica serovar Typhimurium str. DT104	Typhimurium	28901	SC	9/27/12	V102	enterica	PDT000033063.1	6/19/14	85569	NULL	NULL
ERR170659	PDT000033085.1|SAMEA1522000||Salmonella enterica subsp. enterica serovar Typhimurium str. DT104|enterica|Typhimurium|V103|Generic	0	PAIRED	NULL	NULL	ILLUMINA	NULL	NULL	NULL	4933269	5027212	2	NULL	Generic	PRJEB2189	SAMEA1522000	NULL	1997	0	0	United Kingdom: Scotland	bovine	NULL	not known	NULL	NULL	NULL	Salmonella enterica subsp. enterica serovar Typhimurium str. DT104	Typhimurium	28901	SC	9/27/12	V103	enterica	PDT000033085.1	6/19/14	85569	NULL	NULL
ERR170660	PDT000033058.1|SAMEA1521973||Salmonella enterica subsp. enterica serovar Typhimurium str. DT104|enterica|Typhimurium|V104|Generic	0	PAIRED	NULL	NULL	ILLUMINA	NULL	NULL	NULL	4923515	5018071	4	NULL	Generic	PRJEB2189	SAMEA1521973	NULL	1997	0	0	United Kingdom: Scotland	bovine	NULL	not known	NULL	NULL	NULL	Salmonella enterica subsp. enterica serovar Typhimurium str. DT104	Typhimurium	28901	SC	9/27/12	V104	enterica	PDT000033058.1	6/19/14	85569	NULL	NULL
ERR170661	PDT000033105.1|SAMEA1522020||Salmonella enterica subsp. enterica serovar Typhimurium str. DT104|enterica|Typhimurium|V105|Generic	0	PAIRED	NULL	NULL	ILLUMINA	NULL	NULL	NULL	4933432	5027375	2	NULL	Generic	PRJEB2189	SAMEA1522020	NULL	1997	0	0	United Kingdom: Scotland	bovine	NULL	not known	NULL	NULL	NULL	Salmonella enterica subsp. enterica serovar Typhimurium str. DT104	Typhimurium	28901	SC	9/27/12	V105	enterica	PDT000033105.1	6/19/14	85569	NULL	NULL
ERR170662	PDT000033095.1|SAMEA1522010||Salmonella enterica subsp. enterica serovar Typhimurium str. DT104|enterica|Typhimurium|V106|Generic	0	PAIRED	NULL	NULL	ILLUMINA	NULL	NULL	NULL	4933350	5027293	2	NULL	Generic	PRJEB2189	SAMEA1522010	NULL	1997	0	0	United Kingdom: Scotland	bovine	NULL	not known	NULL	NULL	NULL	Salmonella enterica subsp. enterica serovar Typhimurium str. DT104	Typhimurium	28901	SC	9/27/12	V106	enterica	PDT000033095.1	6/19/14	85569	NULL	NULL
ERR170663	PDT000033043.1|SAMEA1521958||Salmonella enterica subsp. enterica serovar Typhimurium str. DT104|enterica|Typhimurium|V107|Generic	0	PAIRED	NULL	NULL	ILLUMINA	NULL	NULL	NULL	4933479	5095476	9	NULL	Generic	PRJEB2189	SAMEA1521958	NULL	1998	0	0	United Kingdom: Scotland	poultry	NULL	not known	NULL	NULL	NULL	Salmonella enterica subsp. enterica serovar Typhimurium str. DT104	Typhimurium	28901	SC	9/27/12	V107	enterica	PDT000033043.1	6/19/14	85569	NULL	NULL
ERR170664	PDT000033134.1|SAMEA1522049||Salmonella enterica subsp. enterica serovar Typhimurium str. DT104|enterica|Typhimurium|V108|Generic	0	PAIRED	NULL	NULL	ILLUMINA	NULL	NULL	NULL	4933583	5027577	2	NULL	Generic	PRJEB2189	SAMEA1522049	NULL	1998	0	0	United Kingdom: Scotland	bovine	NULL	not known	NULL	NULL	NULL	Salmonella enterica subsp. enterica serovar Typhimurium str. DT104	Typhimurium	28901	SC	9/27/12	V108	enterica	PDT000033134.1	6/19/14	85569	NULL	NULL
ERR170665	PDT000033126.1|SAMEA1522041||Salmonella enterica subsp. enterica serovar Typhimurium str. DT104|enterica|Typhimurium|V109|Generic	0	PAIRED	NULL	NULL	ILLUMINA	NULL	NULL	NULL	4933850	5027793	2	NULL	Generic	PRJEB2189	SAMEA1522041	NULL	1999	0	0	United Kingdom: Scotland	bovine	NULL	not known	NULL	NULL	NULL	Salmonella enterica subsp. enterica serovar Typhimurium str. DT104	Typhimurium	28901	SC	9/27/12	V109	enterica	PDT000033126.1	6/19/14	85569	NULL	NULL
ERR170666	PDT000033050.1|SAMEA1521965||Salmonella enterica subsp. enterica serovar Typhimurium str. DT104|enterica|Typhimurium|V110|Generic	0	PAIRED	NULL	NULL	ILLUMINA	NULL	NULL	NULL	4933502	5027444	2	NULL	Generic	PRJEB2189	SAMEA1521965	NULL	1999	0	0	United Kingdom: Scotland	bovine	NULL	not known	NULL	NULL	NULL	Salmonella enterica subsp. enterica serovar Typhimurium str. DT104	Typhimurium	28901	SC	9/27/12	V110	enterica	PDT000033050.1	6/19/14	85569	NULL	NULL
ERR170667	PDT000033118.1|SAMEA1522033||Salmonella enterica subsp. enterica serovar Typhimurium str. DT104|enterica|Typhimurium|V111|Generic	0	PAIRED	NULL	NULL	ILLUMINA	NULL	NULL	NULL	4886974	4983647	8	NULL	Generic	PRJEB2189	SAMEA1522033	NULL	2001	0	0	United Kingdom: Scotland	porcine	NULL	not known	NULL	NULL	NULL	Salmonella enterica subsp. enterica serovar Typhimurium str. DT104	Typhimurium	28901	SC	9/27/12	V111	enterica	PDT000033118.1	6/19/14	85569	NULL	NULL
ERR170668	PDT000033113.1|SAMEA1522028||Salmonella enterica subsp. enterica serovar Typhimurium str. DT104|enterica|Typhimurium|V112|Generic	0	PAIRED	NULL	NULL	ILLUMINA	NULL	NULL	NULL	257285	4925155	35	NULL	Generic	PRJEB2189	SAMEA1522028	NULL	2002	0	0	United Kingdom: Scotland	equine	NULL	not known	NULL	NULL	NULL	Salmonella enterica subsp. enterica serovar Typhimurium str. DT104	Typhimurium	28901	SC	9/27/12	V112	enterica	PDT000033113.1	6/19/14	85569	NULL	NULL
ERR170669	PDT000033068.1|SAMEA1521983||Salmonella enterica subsp. enterica serovar Typhimurium str. DT104|enterica|Typhimurium|V113|Generic	0	PAIRED	NULL	NULL	ILLUMINA	NULL	NULL	NULL	335472	4927219	30	NULL	Generic	PRJEB2189	SAMEA1521983	NULL	2003	0	0	United Kingdom: Scotland	porcine	NULL	not known	NULL	NULL	NULL	Salmonella enterica subsp. enterica serovar Typhimurium str. DT104	Typhimurium	28901	SC	9/27/12	V113	enterica	PDT000033068.1	6/19/14	85569	NULL	NULL
ERR170670	PDT000033045.1|SAMEA1521960||Salmonella enterica subsp. enterica serovar Typhimurium str. DT104|enterica|Typhimurium|V114|Generic	0	PAIRED	NULL	NULL	ILLUMINA	NULL	NULL	NULL	4887556	4982850	4	NULL	Generic	PRJEB2189	SAMEA1521960	NULL	2004	0	0	United Kingdom: Scotland	bovine	NULL	not known	NULL	NULL	NULL	Salmonella enterica subsp. enterica serovar Typhimurium str. DT104	Typhimurium	28901	SC	9/27/12	V114	enterica	PDT000033045.1	6/19/14	85569	NULL	NULL
ERR170671	PDT000033048.1|SAMEA1521963||Salmonella enterica subsp. enterica serovar Typhimurium str. DT104|enterica|Typhimurium|H143|Generic	0	PAIRED	NULL	NULL	ILLUMINA	NULL	NULL	NULL	4933449	5027453	2	NULL	Generic	PRJEB2189	SAMEA1521963	NULL	2005	0	0	United Kingdom: Scotland	Homo sapiens	NULL	not known	NULL	NULL	NULL	Salmonella enterica subsp. enterica serovar Typhimurium str. DT104	Typhimurium	28901	SC	9/27/12	H143	enterica	PDT000033048.1	6/19/14	85569	NULL	NULL
ERR170672	PDT000033132.1|SAMEA1522047||Salmonella enterica subsp. enterica serovar Typhimurium str. DT104|enterica|Typhimurium|H144|Generic	0	PAIRED	NULL	NULL	ILLUMINA	NULL	NULL	NULL	3577450	4936790	14	NULL	Generic	PRJEB2189	SAMEA1522047	NULL	2005	0	0	United Kingdom: Scotland	Homo sapiens	NULL	not known	NULL	NULL	NULL	Salmonella enterica subsp. enterica serovar Typhimurium str. DT104	Typhimurium	28901	SC	9/27/12	H144	enterica	PDT000033132.1	6/19/14	85569	NULL	NULL
ERR197399	PDT000030960.1|SAMEA2020303||Salmonella enterica subsp. enterica serovar Enteritidis|||LB_PT4_0|Generic	0	PAIRED	NULL	NULL	ILLUMINA	NULL	NULL	NULL	479016	4701659	21	NULL	Generic	PRJEB3186	SAMEA2020303	NULL	NULL	0	0	NULL	NULL	NULL	NULL	NULL	NULL	NULL	Salmonella enterica subsp. enterica serovar Enteritidis	Enteritidis	28901	SC	9/11/13	LB_PT4_0	NULL	PDT000030960.1	5/28/14	149539	NULL	NULL
ERR197400	PDT000030936.1|SAMEA2018789||Salmonella enterica subsp. enterica serovar Enteritidis|||LB_PT4_1|Generic	0	PAIRED	NULL	NULL	ILLUMINA	NULL	NULL	NULL	364465	4701873	26	NULL	Generic	PRJEB3186	SAMEA2018789	NULL	NULL	0	0	NULL	NULL	NULL	NULL	NULL	NULL	NULL	Salmonella enterica subsp. enterica serovar Enteritidis	Enteritidis	28901	SC	9/11/13	LB_PT4_1	NULL	PDT000030936.1	5/28/14	149539	NULL	NULL
ERR197401	PDT000030929.1|SAMEA2018769||Salmonella enterica subsp. enterica serovar Enteritidis|||LB_PT4_4|Generic	0	PAIRED	NULL	NULL	ILLUMINA	NULL	NULL	NULL	479440	4700908	25	NULL	Generic	PRJEB3186	SAMEA2018769	NULL	NULL	0	0	NULL	NULL	NULL	NULL	NULL	NULL	NULL	Salmonella enterica subsp. enterica serovar Enteritidis	Enteritidis	28901	SC	9/11/13	LB_PT4_4	NULL	PDT000030929.1	5/28/14	149539	NULL	NULL
ERR197402	PDT000030961.1|SAMEA2020304||Salmonella enterica subsp. enterica serovar Enteritidis|||LB_PT4_7|Generic	0	PAIRED	NULL	NULL	ILLUMINA	NULL	NULL	NULL	451119	4701768	25	NULL	Generic	PRJEB3186	SAMEA2020304	NULL	NULL	0	0	NULL	NULL	NULL	NULL	NULL	NULL	NULL	Salmonella enterica subsp. enterica serovar Enteritidis	Enteritidis	28901	SC	9/11/13	LB_PT4_7	NULL	PDT000030961.1	5/28/14	149539	NULL	NULL
ERR197403	PDT000030937.1|SAMEA2018790||Salmonella enterica subsp. enterica serovar Enteritidis|||LB_PT4_10|Generic	0	PAIRED	NULL	NULL	ILLUMINA	NULL	NULL	NULL	479016	4701779	23	NULL	Generic	PRJEB3186	SAMEA2018790	NULL	NULL	0	0	NULL	NULL	NULL	NULL	NULL	NULL	NULL	Salmonella enterica subsp. enterica serovar Enteritidis	Enteritidis	28901	SC	9/11/13	LB_PT4_10	NULL	PDT000030937.1	5/28/14	149539	NULL	NULL
ERR197404	PDT000030930.1|SAMEA2018770||Salmonella enterica subsp. enterica serovar Enteritidis|||LB_PT4_13|Generic	0	PAIRED	NULL	NULL	ILLUMINA	NULL	NULL	NULL	490384	4701630	23	NULL	Generic	PRJEB3186	SAMEA2018770	NULL	NULL	0	0	NULL	NULL	NULL	NULL	NULL	NULL	NULL	Salmonella enterica subsp. enterica serovar Enteritidis	Enteritidis	28901	SC	9/11/13	LB_PT4_13	NULL	PDT000030930.1	5/28/14	149539	NULL	NULL
ERR197405	PDT000030962.1|SAMEA2020305||Salmonella enterica subsp. enterica serovar Enteritidis|||LB_PT4_14|Generic	0	PAIRED	NULL	NULL	ILLUMINA	NULL	NULL	NULL	478746	4703412	22	NULL	Generic	PRJEB3186	SAMEA2020305	NULL	NULL	0	0	NULL	NULL	NULL	NULL	NULL	NULL	NULL	Salmonella enterica subsp. enterica serovar Enteritidis	Enteritidis	28901	SC	9/11/13	LB_PT4_14	NULL	PDT000030962.1	5/28/14	149539	NULL	NULL
ERR197406	PDT000030938.1|SAMEA2018791||Salmonella enterica subsp. enterica serovar Enteritidis|||LB_PT4_14_1|Generic	0	PAIRED	NULL	NULL	ILLUMINA	NULL	NULL	NULL	479061	4701680	22	NULL	Generic	PRJEB3186	SAMEA2018791	NULL	NULL	0	0	NULL	NULL	NULL	NULL	NULL	NULL	NULL	Salmonella enterica subsp. enterica serovar Enteritidis	Enteritidis	28901	SC	9/11/13	LB_PT4_14_1	NULL	PDT000030938.1	5/28/14	149539	NULL	NULL
ERR197407	PDT000030931.1|SAMEA2018771||Salmonella enterica subsp. enterica serovar Enteritidis|||LB_PT4_14_2|Generic	0	PAIRED	NULL	NULL	ILLUMINA	NULL	NULL	NULL	490502	4701480	24	NULL	Generic	PRJEB3186	SAMEA2018771	NULL	NULL	0	0	NULL	NULL	NULL	NULL	NULL	NULL	NULL	Salmonella enterica subsp. enterica serovar Enteritidis	Enteritidis	28901	SC	9/11/13	LB_PT4_14_2	NULL	PDT000030931.1	5/28/14	149539	NULL	NULL
ERR197408	PDT000030963.1|SAMEA2020306||Salmonella enterica subsp. enterica serovar Enteritidis|||LB_SW824_0|Generic	0	PAIRED	NULL	NULL	ILLUMINA	NULL	NULL	NULL	476853	4703729	29	NULL	Generic	PRJEB3186	SAMEA2020306	NULL	NULL	0	0	NULL	NULL	NULL	NULL	NULL	NULL	NULL	Salmonella enterica subsp. enterica serovar Enteritidis	Enteritidis	28901	SC	9/11/13	LB_SW824_0	NULL	PDT000030963.1	5/28/14	149539	NULL	NULL
ERR197409	PDT000030939.1|SAMEA2018792||Salmonella enterica subsp. enterica serovar Enteritidis|||LB_SW824_1|Generic	0	PAIRED	NULL	NULL	ILLUMINA	NULL	NULL	NULL	364466	4701765	24	NULL	Generic	PRJEB3186	SAMEA2018792	NULL	NULL	0	0	NULL	NULL	NULL	NULL	NULL	NULL	NULL	Salmonella enterica subsp. enterica serovar Enteritidis	Enteritidis	28901	SC	9/11/13	LB_SW824_1	NULL	PDT000030939.1	5/28/14	149539	NULL	NULL
ERR197410	PDT000030932.1|SAMEA2018772||Salmonella enterica subsp. enterica serovar Enteritidis|||LB_SW824_4|Generic	0	PAIRED	NULL	NULL	ILLUMINA	NULL	NULL	NULL	877074	4701772	23	NULL	Generic	PRJEB3186	SAMEA2018772	NULL	NULL	0	0	NULL	NULL	NULL	NULL	NULL	NULL	NULL	Salmonella enterica subsp. enterica serovar Enteritidis	Enteritidis	28901	SC	9/11/13	LB_SW824_4	NULL	PDT000030932.1	5/28/14	149539	NULL	NULL
ERR197411	PDT000030964.1|SAMEA2020307||Salmonella enterica subsp. enterica serovar Enteritidis|||LB_SW824_7|Generic	0	PAIRED	NULL	NULL	ILLUMINA	NULL	NULL	NULL	479016	4701940	24	NULL	Generic	PRJEB3186	SAMEA2020307	NULL	NULL	0	0	NULL	NULL	NULL	NULL	NULL	NULL	NULL	Salmonella enterica subsp. enterica serovar Enteritidis	Enteritidis	28901	SC	9/11/13	LB_SW824_7	NULL	PDT000030964.1	5/28/14	149539	NULL	NULL
ERR197412	PDT000030940.1|SAMEA2018793||Salmonella enterica subsp. enterica serovar Enteritidis|||LB_SW824_10|Generic	0	PAIRED	NULL	NULL	ILLUMINA	NULL	NULL	NULL	478836	4701127	23	NULL	Generic	PRJEB3186	SAMEA2018793	NULL	NULL	0	0	NULL	NULL	NULL	NULL	NULL	NULL	NULL	Salmonella enterica subsp. enterica serovar Enteritidis	Enteritidis	28901	SC	9/11/13	LB_SW824_10	NULL	PDT000030940.1	5/28/14	149539	NULL	NULL
ERR197413	PDT000030933.1|SAMEA2018773||Salmonella enterica subsp. enterica serovar Enteritidis|||LB_SW824_13|Generic	0	PAIRED	NULL	NULL	ILLUMINA	NULL	NULL	NULL	646791	4701535	24	NULL	Generic	PRJEB3186	SAMEA2018773	NULL	NULL	0	0	NULL	NULL	NULL	NULL	NULL	NULL	NULL	Salmonella enterica subsp. enterica serovar Enteritidis	Enteritidis	28901	SC	9/11/13	LB_SW824_13	NULL	PDT000030933.1	5/28/14	149539	NULL	NULL
ERR197414	PDT000030965.1|SAMEA2020308||Salmonella enterica subsp. enterica serovar Enteritidis|||LB_SW824_14|Generic	0	PAIRED	NULL	NULL	ILLUMINA	NULL	NULL	NULL	877258	4701328	26	NULL	Generic	PRJEB3186	SAMEA2020308	NULL	NULL	0	0	NULL	NULL	NULL	NULL	NULL	NULL	NULL	Salmonella enterica subsp. enterica serovar Enteritidis	Enteritidis	28901	SC	9/11/13	LB_SW824_14	NULL	PDT000030965.1	5/28/14	149539	NULL	NULL
ERR197415	PDT000030923.1|SAMEA1969373||Salmonella enterica subsp. enterica serovar Enteritidis|||LB_SW824_14_1|Generic	0	PAIRED	NULL	NULL	ILLUMINA	NULL	NULL	NULL	490506	4701120	25	NULL	Generic	PRJEB3186	SAMEA1969373	NULL	NULL	0	0	NULL	NULL	NULL	NULL	NULL	NULL	NULL	Salmonella enterica subsp. enterica serovar Enteritidis	Enteritidis	28901	SC	9/11/13	LB_SW824_14_1	NULL	PDT000030923.1	5/28/14	149539	NULL	NULL
ERR197416	PDT000030934.1|SAMEA2018774||Salmonella enterica subsp. enterica serovar Enteritidis|||LB_SW824_14_2|Generic	0	PAIRED	NULL	NULL	ILLUMINA	NULL	NULL	NULL	464900	4701820	26	NULL	Generic	PRJEB3186	SAMEA2018774	NULL	NULL	0	0	NULL	NULL	NULL	NULL	NULL	NULL	NULL	Salmonella enterica subsp. enterica serovar Enteritidis	Enteritidis	28901	SC	9/11/13	LB_SW824_14_2	NULL	PDT000030934.1	5/28/14	149539	NULL	NULL
ERR197417	PDT000030966.1|SAMEA2020309||Salmonella enterica subsp. enterica serovar Enteritidis|||LB_B20062_0|Generic	0	PAIRED	NULL	NULL	ILLUMINA	NULL	NULL	NULL	877089	4701028	22	NULL	Generic	PRJEB3186	SAMEA2020309	NULL	NULL	0	0	NULL	NULL	NULL	NULL	NULL	NULL	NULL	Salmonella enterica subsp. enterica serovar Enteritidis	Enteritidis	28901	SC	9/11/13	LB_B20062_0	NULL	PDT000030966.1	5/28/14	149539	NULL	NULL
ERR197418	PDT000030941.1|SAMEA2018794||Salmonella enterica subsp. enterica serovar Enteritidis|||LB_B20062_1|Generic	0	PAIRED	NULL	NULL	ILLUMINA	NULL	NULL	NULL	478983	4703424	27	NULL	Generic	PRJEB3186	SAMEA2018794	NULL	NULL	0	0	NULL	NULL	NULL	NULL	NULL	NULL	NULL	Salmonella enterica subsp. enterica serovar Enteritidis	Enteritidis	28901	SC	9/11/13	LB_B20062_1	NULL	PDT000030941.1	5/28/14	149539	NULL	NULL
ERR197419	PDT000030935.1|SAMEA2018775||Salmonella enterica subsp. enterica serovar Enteritidis|||LB_B20062_4|Generic	0	PAIRED	NULL	NULL	ILLUMINA	NULL	NULL	NULL	479072	4701799	24	NULL	Generic	PRJEB3186	SAMEA2018775	NULL	NULL	0	0	NULL	NULL	NULL	NULL	NULL	NULL	NULL	Salmonella enterica subsp. enterica serovar Enteritidis	Enteritidis	28901	SC	9/11/13	LB_B20062_4	NULL	PDT000030935.1	5/28/14	149539	NULL	NULL
ERR197420	PDT000030967.1|SAMEA2020310||Salmonella enterica subsp. enterica serovar Enteritidis|||LB_B20062_7|Generic	0	PAIRED	NULL	NULL	ILLUMINA	NULL	NULL	NULL	646613	4701154	33	NULL	Generic	PRJEB3186	SAMEA2020310	NULL	NULL	0	0	NULL	NULL	NULL	NULL	NULL	NULL	NULL	Salmonella enterica subsp. enterica serovar Enteritidis	Enteritidis	28901	SC	9/11/13	LB_B20062_7	NULL	PDT000030967.1	5/28/14	149539	NULL	NULL
ERR197421	PDT000030951.1|SAMEA2018903||Salmonella enterica subsp. enterica serovar Enteritidis|||LB_B20062_10|Generic	0	PAIRED	NULL	NULL	ILLUMINA	NULL	NULL	NULL	877085	4701637	24	NULL	Generic	PRJEB3186	SAMEA2018903	NULL	NULL	0	0	NULL	NULL	NULL	NULL	NULL	NULL	NULL	Salmonella enterica subsp. enterica serovar Enteritidis	Enteritidis	28901	SC	9/11/13	LB_B20062_10	NULL	PDT000030951.1	5/28/14	149539	NULL	NULL
ERR197422	PDT000030942.1|SAMEA2018875||Salmonella enterica subsp. enterica serovar Enteritidis|||LB_B20062_13|Generic	0	PAIRED	NULL	NULL	ILLUMINA	NULL	NULL	NULL	367403	4700948	41	NULL	Generic	PRJEB3186	SAMEA2018875	NULL	NULL	0	0	NULL	NULL	NULL	NULL	NULL	NULL	NULL	Salmonella enterica subsp. enterica serovar Enteritidis	Enteritidis	28901	SC	9/11/13	LB_B20062_13	NULL	PDT000030942.1	5/28/14	149539	NULL	NULL
ERR197423	PDT000030968.1|SAMEA2020468||Salmonella enterica subsp. enterica serovar Enteritidis|||LB_B20062_14|Generic	0	PAIRED	NULL	NULL	ILLUMINA	NULL	NULL	NULL	478984	4700686	26	NULL	Generic	PRJEB3186	SAMEA2020468	NULL	NULL	0	0	NULL	NULL	NULL	NULL	NULL	NULL	NULL	Salmonella enterica subsp. enterica serovar Enteritidis	Enteritidis	28901	SC	9/11/13	LB_B20062_14	NULL	PDT000030968.1	5/28/14	149539	NULL	NULL
ERR197424	PDT000030952.1|SAMEA2018904||Salmonella enterica subsp. enterica serovar Enteritidis|||LB_B20062_14_1|Generic	0	PAIRED	NULL	NULL	ILLUMINA	NULL	NULL	NULL	478985	4701332	27	NULL	Generic	PRJEB3186	SAMEA2018904	NULL	NULL	0	0	NULL	NULL	NULL	NULL	NULL	NULL	NULL	Salmonella enterica subsp. enterica serovar Enteritidis	Enteritidis	28901	SC	9/11/13	LB_B20062_14_1	NULL	PDT000030952.1	5/28/14	149539	NULL	NULL
ERR197425	PDT000030943.1|SAMEA2018876||Salmonella enterica subsp. enterica serovar Enteritidis|||LB_B20062_14_2|Generic	0	PAIRED	NULL	NULL	ILLUMINA	NULL	NULL	NULL	367515	4701070	29	NULL	Generic	PRJEB3186	SAMEA2018876	NULL	NULL	0	0	NULL	NULL	NULL	NULL	NULL	NULL	NULL	Salmonella enterica subsp. enterica serovar Enteritidis	Enteritidis	28901	SC	9/11/13	LB_B20062_14_2	NULL	PDT000030943.1	5/28/14	149539	NULL	NULL
ERR197426	PDT000030969.1|SAMEA2020469||Salmonella enterica subsp. enterica serovar Enteritidis|||MM_PT4_0|Generic	0	PAIRED	NULL	NULL	ILLUMINA	NULL	NULL	NULL	490501	4701946	24	NULL	Generic	PRJEB3186	SAMEA2020469	NULL	NULL	0	0	NULL	NULL	NULL	NULL	NULL	NULL	NULL	Salmonella enterica subsp. enterica serovar Enteritidis	Enteritidis	28901	SC	9/11/13	MM_PT4_0	NULL	PDT000030969.1	5/28/14	149539	NULL	NULL
ERR197427	PDT000030953.1|SAMEA2018905||Salmonella enterica subsp. enterica serovar Enteritidis|||MM_PT4_1|Generic	0	PAIRED	NULL	NULL	ILLUMINA	NULL	NULL	NULL	426407	4702206	25	NULL	Generic	PRJEB3186	SAMEA2018905	NULL	NULL	0	0	NULL	NULL	NULL	NULL	NULL	NULL	NULL	Salmonella enterica subsp. enterica serovar Enteritidis	Enteritidis	28901	SC	9/11/13	MM_PT4_1	NULL	PDT000030953.1	5/28/14	149539	NULL	NULL
ERR197428	PDT000030944.1|SAMEA2018877||Salmonella enterica subsp. enterica serovar Enteritidis|||MM_PT4_4|Generic	0	PAIRED	NULL	NULL	ILLUMINA	NULL	NULL	NULL	647058	4702735	22	NULL	Generic	PRJEB3186	SAMEA2018877	NULL	NULL	0	0	NULL	NULL	NULL	NULL	NULL	NULL	NULL	Salmonella enterica subsp. enterica serovar Enteritidis	Enteritidis	28901	SC	9/11/13	MM_PT4_4	NULL	PDT000030944.1	5/28/14	149539	NULL	NULL
ERR197429	PDT000030970.1|SAMEA2020470||Salmonella enterica subsp. enterica serovar Enteritidis|||MM_PT4_7|Generic	0	PAIRED	NULL	NULL	ILLUMINA	NULL	NULL	NULL	479016	4701323	25	NULL	Generic	PRJEB3186	SAMEA2020470	NULL	NULL	0	0	NULL	NULL	NULL	NULL	NULL	NULL	NULL	Salmonella enterica subsp. enterica serovar Enteritidis	Enteritidis	28901	SC	9/11/13	MM_PT4_7	NULL	PDT000030970.1	5/28/14	149539	NULL	NULL
ERR197430	PDT000030954.1|SAMEA2018906||Salmonella enterica subsp. enterica serovar Enteritidis|||MM_PT4_10|Generic	0	PAIRED	NULL	NULL	ILLUMINA	NULL	NULL	NULL	545919	4704338	21	NULL	Generic	PRJEB3186	SAMEA2018906	NULL	NULL	0	0	NULL	NULL	NULL	NULL	NULL	NULL	NULL	Salmonella enterica subsp. enterica serovar Enteritidis	Enteritidis	28901	SC	9/11/13	MM_PT4_10	NULL	PDT000030954.1	5/28/14	149539	NULL	NULL
ERR197431	PDT000030945.1|SAMEA2018878||Salmonella enterica subsp. enterica serovar Enteritidis|||MM_PT4_14|Generic	0	PAIRED	NULL	NULL	ILLUMINA	NULL	NULL	NULL	474670	4702227	23	NULL	Generic	PRJEB3186	SAMEA2018878	NULL	NULL	0	0	NULL	NULL	NULL	NULL	NULL	NULL	NULL	Salmonella enterica subsp. enterica serovar Enteritidis	Enteritidis	28901	SC	9/11/13	MM_PT4_14	NULL	PDT000030945.1	5/28/14	149539	NULL	NULL
ERR197432	PDT000030971.1|SAMEA2020471||Salmonella enterica subsp. enterica serovar Enteritidis|||MM_PT4_14_1|Generic	0	PAIRED	NULL	NULL	ILLUMINA	NULL	NULL	NULL	357130	4701257	34	NULL	Generic	PRJEB3186	SAMEA2020471	NULL	NULL	0	0	NULL	NULL	NULL	NULL	NULL	NULL	NULL	Salmonella enterica subsp. enterica serovar Enteritidis	Enteritidis	28901	SC	9/11/13	MM_PT4_14_1	NULL	PDT000030971.1	5/28/14	149539	NULL	NULL
ERR197433	PDT000030955.1|SAMEA2018907||Salmonella enterica subsp. enterica serovar Enteritidis|||MM_PT4_14_2|Generic	0	PAIRED	NULL	NULL	ILLUMINA	NULL	NULL	NULL	478746	4701295	24	NULL	Generic	PRJEB3186	SAMEA2018907	NULL	NULL	0	0	NULL	NULL	NULL	NULL	NULL	NULL	NULL	Salmonella enterica subsp. enterica serovar Enteritidis	Enteritidis	28901	SC	9/11/13	MM_PT4_14_2	NULL	PDT000030955.1	5/28/14	149539	NULL	NULL
ERR197434	PDT000030946.1|SAMEA2018879||Salmonella enterica subsp. enterica serovar Enteritidis|||MM_SW824_0|Generic	0	PAIRED	NULL	NULL	ILLUMINA	NULL	NULL	NULL	479559	4701112	25	NULL	Generic	PRJEB3186	SAMEA2018879	NULL	NULL	0	0	NULL	NULL	NULL	NULL	NULL	NULL	NULL	Salmonella enterica subsp. enterica serovar Enteritidis	Enteritidis	28901	SC	9/11/13	MM_SW824_0	NULL	PDT000030946.1	5/28/14	149539	NULL	NULL
ERR197435	PDT000030972.1|SAMEA2020472||Salmonella enterica subsp. enterica serovar Enteritidis|||MM_SW824_1|Generic	0	PAIRED	NULL	NULL	ILLUMINA	NULL	NULL	NULL	478970	4701523	25	NULL	Generic	PRJEB3186	SAMEA2020472	NULL	NULL	0	0	NULL	NULL	NULL	NULL	NULL	NULL	NULL	Salmonella enterica subsp. enterica serovar Enteritidis	Enteritidis	28901	SC	9/11/13	MM_SW824_1	NULL	PDT000030972.1	5/28/14	149539	NULL	NULL
ERR197436	PDT000030956.1|SAMEA2018908||Salmonella enterica subsp. enterica serovar Enteritidis|||MM_SW824_4|Generic	0	PAIRED	NULL	NULL	ILLUMINA	NULL	NULL	NULL	463205	4701752	24	NULL	Generic	PRJEB3186	SAMEA2018908	NULL	NULL	0	0	NULL	NULL	NULL	NULL	NULL	NULL	NULL	Salmonella enterica subsp. enterica serovar Enteritidis	Enteritidis	28901	SC	9/11/13	MM_SW824_4	NULL	PDT000030956.1	5/28/14	149539	NULL	NULL
ERR197437	PDT000030947.1|SAMEA2018880||Salmonella enterica subsp. enterica serovar Enteritidis|||MM_SW824_7|Generic	0	PAIRED	NULL	NULL	ILLUMINA	NULL	NULL	NULL	646610	4702519	21	NULL	Generic	PRJEB3186	SAMEA2018880	NULL	NULL	0	0	NULL	NULL	NULL	NULL	NULL	NULL	NULL	Salmonella enterica subsp. enterica serovar Enteritidis	Enteritidis	28901	SC	9/11/13	MM_SW824_7	NULL	PDT000030947.1	5/28/14	149539	NULL	NULL
ERR197438	PDT000030973.1|SAMEA2020473||Salmonella enterica subsp. enterica serovar Enteritidis|||MM_SW824_10|Generic	0	PAIRED	NULL	NULL	ILLUMINA	NULL	NULL	NULL	358753	4702213	24	NULL	Generic	PRJEB3186	SAMEA2020473	NULL	NULL	0	0	NULL	NULL	NULL	NULL	NULL	NULL	NULL	Salmonella enterica subsp. enterica serovar Enteritidis	Enteritidis	28901	SC	9/11/13	MM_SW824_10	NULL	PDT000030973.1	5/28/14	149539	NULL	NULL
ERR197439	PDT000030957.1|SAMEA2018909||Salmonella enterica subsp. enterica serovar Enteritidis|||MM_SW824_14|Generic	0	PAIRED	NULL	NULL	ILLUMINA	NULL	NULL	NULL	478971	4701481	25	NULL	Generic	PRJEB3186	SAMEA2018909	NULL	NULL	0	0	NULL	NULL	NULL	NULL	NULL	NULL	NULL	Salmonella enterica subsp. enterica serovar Enteritidis	Enteritidis	28901	SC	9/11/13	MM_SW824_14	NULL	PDT000030957.1	5/28/14	149539	NULL	NULL
ERR197440	PDT000030948.1|SAMEA2018881||Salmonella enterica subsp. enterica serovar Enteritidis|||MM_SW824_14_1|Generic	0	PAIRED	NULL	NULL	ILLUMINA	NULL	NULL	NULL	490380	4702491	23	NULL	Generic	PRJEB3186	SAMEA2018881	NULL	NULL	0	0	NULL	NULL	NULL	NULL	NULL	NULL	NULL	Salmonella enterica subsp. enterica serovar Enteritidis	Enteritidis	28901	SC	9/11/13	MM_SW824_14_1	NULL	PDT000030948.1	5/28/14	149539	NULL	NULL
ERR197441	PDT000030974.1|SAMEA2020474||Salmonella enterica subsp. enterica serovar Enteritidis|||MM_SW824_14_2|Generic	0	PAIRED	NULL	NULL	ILLUMINA	NULL	NULL	NULL	695211	4702001	24	NULL	Generic	PRJEB3186	SAMEA2020474	NULL	NULL	0	0	NULL	NULL	NULL	NULL	NULL	NULL	NULL	Salmonella enterica subsp. enterica serovar Enteritidis	Enteritidis	28901	SC	9/11/13	MM_SW824_14_2	NULL	PDT000030974.1	5/28/14	149539	NULL	NULL
ERR197442	PDT000030958.1|SAMEA2018910||Salmonella enterica subsp. enterica serovar Enteritidis|||P573395|Generic	0	PAIRED	NULL	NULL	ILLUMINA	NULL	NULL	NULL	358771	4702435	27	NULL	Generic	PRJEB3186	SAMEA2018910	NULL	NULL	0	0	NULL	NULL	NULL	NULL	NULL	NULL	NULL	Salmonella enterica subsp. enterica serovar Enteritidis	Enteritidis	28901	SC	9/11/13	P573395	NULL	PDT000030958.1	5/28/14	149539	NULL	NULL
ERR197443	PDT000030949.1|SAMEA2018882||Salmonella enterica subsp. enterica serovar Enteritidis|||P542817|Generic	0	PAIRED	NULL	NULL	ILLUMINA	NULL	NULL	NULL	478904	4700742	23	NULL	Generic	PRJEB3186	SAMEA2018882	NULL	NULL	0	0	NULL	NULL	NULL	NULL	NULL	NULL	NULL	Salmonella enterica subsp. enterica serovar Enteritidis	Enteritidis	28901	SC	9/11/13	P542817	NULL	PDT000030949.1	5/28/14	149539	NULL	NULL
ERR197444	PDT000030975.1|SAMEA2020475||Salmonella enterica subsp. enterica serovar Enteritidis|||P542816|Generic	0	PAIRED	NULL	NULL	ILLUMINA	NULL	NULL	NULL	481462	4701733	22	NULL	Generic	PRJEB3186	SAMEA2020475	NULL	NULL	0	0	NULL	NULL	NULL	NULL	NULL	NULL	NULL	Salmonella enterica subsp. enterica serovar Enteritidis	Enteritidis	28901	SC	9/11/13	P542816	NULL	PDT000030975.1	5/28/14	149539	NULL	NULL
ERR197445	PDT000030959.1|SAMEA2018911||Salmonella enterica subsp. enterica serovar Enteritidis|||P537361|Generic	0	PAIRED	NULL	NULL	ILLUMINA	NULL	NULL	NULL	646339	4702209	21	NULL	Generic	PRJEB3186	SAMEA2018911	NULL	NULL	0	0	NULL	NULL	NULL	NULL	NULL	NULL	NULL	Salmonella enterica subsp. enterica serovar Enteritidis	Enteritidis	28901	SC	9/11/13	P537361	NULL	PDT000030959.1	5/28/14	149539	NULL	NULL
ERR197446	PDT000030950.1|SAMEA2018883||Salmonella enterica subsp. enterica serovar Enteritidis|||MB18868|Generic	0	PAIRED	NULL	NULL	ILLUMINA	NULL	NULL	NULL	450951	4702435	23	NULL	Generic	PRJEB3186	SAMEA2018883	NULL	NULL	0	0	NULL	NULL	NULL	NULL	NULL	NULL	NULL	Salmonella enterica subsp. enterica serovar Enteritidis	Enteritidis	28901	SC	9/11/13	MB18868	NULL	PDT000030950.1	5/28/14	149539	NULL	NULL
ERR204059	PDT000037413.1|SAMEA1571851||Salmonella enterica subsp. enterica serovar Newport||||Generic	0	PAIRED	NULL	NULL	ILLUMINA	NULL	NULL	NULL	420855	4647663	55	NULL	Generic	PRJEB3160	SAMEA1571851	NULL	NULL	0	0	NULL	NULL	NULL	NULL	NULL	NULL	NULL	Salmonella enterica subsp. enterica serovar Newport	Newport	28901	SC	12/13/12	NULL	NULL	PDT000037413.1	8/26/14	108619	NULL	NULL
ERR204060	PDT000037414.1|SAMEA1571827||Salmonella enterica subsp. enterica serovar Newport||||Generic	0	PAIRED	NULL	NULL	ILLUMINA	NULL	NULL	NULL	835911	4634648	28	NULL	Generic	PRJEB3160	SAMEA1571827	NULL	NULL	0	0	NULL	NULL	NULL	NULL	NULL	NULL	NULL	Salmonella enterica subsp. enterica serovar Newport	Newport	28901	SC	12/13/12	NULL	NULL	PDT000037414.1	8/26/14	108619	NULL	NULL
ERR204061	PDT000037415.1|SAMEA1571893||Salmonella enterica subsp. enterica serovar Newport||||Generic	0	PAIRED	NULL	NULL	ILLUMINA	NULL	NULL	NULL	509066	4642674	28	NULL	Generic	PRJEB3160	SAMEA1571893	NULL	NULL	0	0	NULL	NULL	NULL	NULL	NULL	NULL	NULL	Salmonella enterica subsp. enterica serovar Newport	Newport	28901	SC	12/13/12	NULL	NULL	PDT000037415.1	8/26/14	108619	NULL	NULL
ERR204062	PDT000037416.1|SAMEA1571848||Salmonella enterica subsp. enterica serovar Newport||||Generic	0	PAIRED	NULL	NULL	ILLUMINA	NULL	NULL	NULL	490137	4715735	32	NULL	Generic	PRJEB3160	SAMEA1571848	NULL	NULL	0	0	NULL	NULL	NULL	NULL	NULL	NULL	NULL	Salmonella enterica subsp. enterica serovar Newport	Newport	28901	SC	12/12/12	NULL	NULL	PDT000037416.1	8/26/14	108619	NULL	NULL
ERR204063	PDT000037417.1|SAMEA1571865||Salmonella enterica subsp. enterica serovar Newport||||Generic	0	PAIRED	NULL	NULL	ILLUMINA	NULL	NULL	NULL	864572	4641567	27	NULL	Generic	PRJEB3160	SAMEA1571865	NULL	NULL	0	0	NULL	NULL	NULL	NULL	NULL	NULL	NULL	Salmonella enterica subsp. enterica serovar Newport	Newport	28901	SC	12/13/12	NULL	NULL	PDT000037417.1	8/26/14	108619	NULL	NULL
ERR204064	PDT000037418.1|SAMEA1571880||Salmonella enterica subsp. enterica serovar Newport||||Generic	0	PAIRED	NULL	NULL	ILLUMINA	NULL	NULL	NULL	649435	4611956	26	NULL	Generic	PRJEB3160	SAMEA1571880	NULL	NULL	0	0	NULL	NULL	NULL	NULL	NULL	NULL	NULL	Salmonella enterica subsp. enterica serovar Newport	Newport	28901	SC	12/13/12	NULL	NULL	PDT000037418.1	8/26/14	108619	NULL	NULL
ERR204065	PDT000037419.1|SAMEA1571897||Salmonella enterica subsp. enterica serovar Newport||||Generic	0	PAIRED	NULL	NULL	ILLUMINA	NULL	NULL	NULL	448766	4641817	30	NULL	Generic	PRJEB3160	SAMEA1571897	NULL	NULL	0	0	NULL	NULL	NULL	NULL	NULL	NULL	NULL	Salmonella enterica subsp. enterica serovar Newport	Newport	28901	SC	12/13/12	NULL	NULL	PDT000037419.1	8/26/14	108619	NULL	NULL
ERR204066	PDT000037420.1|SAMEA1571847||Salmonella enterica subsp. enterica serovar Newport||||Generic	0	PAIRED	NULL	NULL	ILLUMINA	NULL	NULL	NULL	335706	4641290	41	NULL	Generic	PRJEB3160	SAMEA1571847	NULL	NULL	0	0	NULL	NULL	NULL	NULL	NULL	NULL	NULL	Salmonella enterica subsp. enterica serovar Newport	Newport	28901	SC	12/13/12	NULL	NULL	PDT000037420.1	8/26/14	108619	NULL	NULL
ERR204067	PDT000037421.1|SAMEA1571850||Salmonella enterica subsp. enterica serovar Newport||||Generic	0	PAIRED	NULL	NULL	ILLUMINA	NULL	NULL	NULL	509066	4641643	20	NULL	Generic	PRJEB3160	SAMEA1571850	NULL	NULL	0	0	NULL	NULL	NULL	NULL	NULL	NULL	NULL	Salmonella enterica subsp. enterica serovar Newport	Newport	28901	SC	12/12/12	NULL	NULL	PDT000037421.1	8/26/14	108619	NULL	NULL
ERR204068	PDT000037422.1|SAMEA1571866||Salmonella enterica subsp. enterica serovar Newport||||Generic	0	PAIRED	NULL	NULL	ILLUMINA	NULL	NULL	NULL	505743	5172491	69	NULL	Generic	PRJEB3160	SAMEA1571866	NULL	NULL	0	0	NULL	NULL	NULL	NULL	NULL	NULL	NULL	Salmonella enterica subsp. enterica serovar Newport	Newport	28901	SC	12/13/12	NULL	NULL	PDT000037422.1	8/26/14	108619	NULL	NULL
ERR204069	PDT000037423.1|SAMEA1571891||Salmonella enterica subsp. enterica serovar Newport||||Generic	0	PAIRED	NULL	NULL	ILLUMINA	NULL	NULL	NULL	420855	4639267	30	NULL	Generic	PRJEB3160	SAMEA1571891	NULL	NULL	0	0	NULL	NULL	NULL	NULL	NULL	NULL	NULL	Salmonella enterica subsp. enterica serovar Newport	Newport	28901	SC	12/13/12	NULL	NULL	PDT000037423.1	8/26/14	108619	NULL	NULL
ERR204070	PDT000037424.1|SAMEA1571896||Salmonella enterica subsp. enterica serovar Newport||||Generic	0	PAIRED	NULL	NULL	ILLUMINA	NULL	NULL	NULL	448756	4677466	34	NULL	Generic	PRJEB3160	SAMEA1571896	NULL	NULL	0	0	NULL	NULL	NULL	NULL	NULL	NULL	NULL	Salmonella enterica subsp. enterica serovar Newport	Newport	28901	SC	12/12/12	NULL	NULL	PDT000037424.1	8/26/14	108619	NULL	NULL
ERR204071	PDT000037425.1|SAMEA1571884||Salmonella enterica subsp. enterica serovar Newport||||Generic	0	PAIRED	NULL	NULL	ILLUMINA	NULL	NULL	NULL	448766	4642608	26	NULL	Generic	PRJEB3160	SAMEA1571884	NULL	NULL	0	0	NULL	NULL	NULL	NULL	NULL	NULL	NULL	Salmonella enterica subsp. enterica serovar Newport	Newport	28901	SC	12/13/12	NULL	NULL	PDT000037425.1	8/26/14	108619	NULL	NULL
ERR204072	PDT000037426.1|SAMEA1571860||Salmonella enterica subsp. enterica serovar Newport||||Generic	0	PAIRED	NULL	NULL	ILLUMINA	NULL	NULL	NULL	450997	4642072	26	NULL	Generic	PRJEB3160	SAMEA1571860	NULL	NULL	0	0	NULL	NULL	NULL	NULL	NULL	NULL	NULL	Salmonella enterica subsp. enterica serovar Newport	Newport	28901	SC	12/12/12	NULL	NULL	PDT000037426.1	8/26/14	108619	NULL	NULL
ERR204073	PDT000037427.1|SAMEA1571875||Salmonella enterica subsp. enterica serovar Newport||||Generic	0	PAIRED	NULL	NULL	ILLUMINA	NULL	NULL	NULL	420772	4687642	140	NULL	Generic	PRJEB3160	SAMEA1571875	NULL	NULL	0	0	NULL	NULL	NULL	NULL	NULL	NULL	NULL	Salmonella enterica subsp. enterica serovar Newport	Newport	28901	SC	12/13/12	NULL	NULL	PDT000037427.1	8/26/14	108619	NULL	NULL
ERR204074	PDT000037428.1|SAMEA1571898||Salmonella enterica subsp. enterica serovar Newport||||Generic	0	PAIRED	NULL	NULL	ILLUMINA	NULL	NULL	NULL	217245	7014972	151	NULL	Generic	PRJEB3160	SAMEA1571898	NULL	NULL	0	0	NULL	NULL	NULL	NULL	NULL	NULL	NULL	Salmonella enterica subsp. enterica serovar Newport	Newport	28901	SC	12/13/12	NULL	NULL	PDT000037428.1	8/26/14	108619	NULL	NULL
ERR204075	PDT000037429.1|SAMEA1571892||Salmonella enterica subsp. enterica serovar Newport||||Generic	0	PAIRED	NULL	NULL	ILLUMINA	NULL	NULL	NULL	448766	4641771	27	NULL	Generic	PRJEB3160	SAMEA1571892	NULL	NULL	0	0	NULL	NULL	NULL	NULL	NULL	NULL	NULL	Salmonella enterica subsp. enterica serovar Newport	Newport	28901	SC	12/13/12	NULL	NULL	PDT000037429.1	8/26/14	108619	NULL	NULL
ERR204076	PDT000037430.1|SAMEA1571830||Salmonella enterica subsp. enterica serovar Newport||||Generic	0	PAIRED	NULL	NULL	ILLUMINA	NULL	NULL	NULL	448757	4640438	26	NULL	Generic	PRJEB3160	SAMEA1571830	NULL	NULL	0	0	NULL	NULL	NULL	NULL	NULL	NULL	NULL	Salmonella enterica subsp. enterica serovar Newport	Newport	28901	SC	12/13/12	NULL	NULL	PDT000037430.1	8/26/14	108619	NULL	NULL
ERR204077	PDT000037431.1|SAMEA1571849||Salmonella enterica subsp. enterica serovar Newport||||Generic	0	PAIRED	NULL	NULL	ILLUMINA	NULL	NULL	NULL	517544	4635969	27	NULL	Generic	PRJEB3160	SAMEA1571849	NULL	NULL	0	0	NULL	NULL	NULL	NULL	NULL	NULL	NULL	Salmonella enterica subsp. enterica serovar Newport	Newport	28901	SC	12/13/12	NULL	NULL	PDT000037431.1	8/26/14	108619	NULL	NULL
ERR204078	PDT000037432.1|SAMEA1571864||Salmonella enterica subsp. enterica serovar Newport||||Generic	0	PAIRED	NULL	NULL	ILLUMINA	NULL	NULL	NULL	448766	4634093	28	NULL	Generic	PRJEB3160	SAMEA1571864	NULL	NULL	0	0	NULL	NULL	NULL	NULL	NULL	NULL	NULL	Salmonella enterica subsp. enterica serovar Newport	Newport	28901	SC	12/13/12	NULL	NULL	PDT000037432.1	8/26/14	108619	NULL	NULL
ERR204079	PDT000037433.1|SAMEA1571887||Salmonella enterica subsp. enterica serovar Newport||||Generic	0	PAIRED	NULL	NULL	ILLUMINA	NULL	NULL	NULL	640599	4670948	26	NULL	Generic	PRJEB3160	SAMEA1571887	NULL	NULL	0	0	NULL	NULL	NULL	NULL	NULL	NULL	NULL	Salmonella enterica subsp. enterica serovar Newport	Newport	28901	SC	12/13/12	NULL	NULL	PDT000037433.1	8/26/14	108619	NULL	NULL
ERR204080	PDT000037434.1|SAMEA1571833||Salmonella enterica subsp. enterica serovar Newport||||Generic	0	PAIRED	NULL	NULL	ILLUMINA	NULL	NULL	NULL	421495	4725186	148	NULL	Generic	PRJEB3160	SAMEA1571833	NULL	NULL	0	0	NULL	NULL	NULL	NULL	NULL	NULL	NULL	Salmonella enterica subsp. enterica serovar Newport	Newport	28901	SC	12/12/12	NULL	NULL	PDT000037434.1	8/26/14	108619	NULL	NULL
ERR204081	PDT000037435.1|SAMEA1571840||Salmonella enterica subsp. enterica serovar Newport||||Generic	0	PAIRED	NULL	NULL	ILLUMINA	NULL	NULL	NULL	448757	4639494	30	NULL	Generic	PRJEB3160	SAMEA1571840	NULL	NULL	0	0	NULL	NULL	NULL	NULL	NULL	NULL	NULL	Salmonella enterica subsp. enterica serovar Newport	Newport	28901	SC	12/13/12	NULL	NULL	PDT000037435.1	8/26/14	108619	NULL	NULL
ERR204082	PDT000037436.1|SAMEA1571837||Salmonella enterica subsp. enterica serovar Newport||||Generic	0	PAIRED	NULL	NULL	ILLUMINA	NULL	NULL	NULL	547195	4760355	46	NULL	Generic	PRJEB3160	SAMEA1571837	NULL	NULL	0	0	NULL	NULL	NULL	NULL	NULL	NULL	NULL	Salmonella enterica subsp. enterica serovar Newport	Newport	28901	SC	12/12/12	NULL	NULL	PDT000037436.1	8/26/14	108619	NULL	NULL
ERR204083	PDT000037437.1|SAMEA1571899||Salmonella enterica subsp. enterica serovar Newport||||Generic	0	PAIRED	NULL	NULL	ILLUMINA	NULL	NULL	NULL	398432	4641640	29	NULL	Generic	PRJEB3160	SAMEA1571899	NULL	NULL	0	0	NULL	NULL	NULL	NULL	NULL	NULL	NULL	Salmonella enterica subsp. enterica serovar Newport	Newport	28901	SC	12/13/12	NULL	NULL	PDT000037437.1	8/26/14	108619	NULL	NULL
ERR204084	PDT000037438.1|SAMEA1571879||Salmonella enterica subsp. enterica serovar Newport||||Generic	0	PAIRED	NULL	NULL	ILLUMINA	NULL	NULL	NULL	444126	4742615	25	NULL	Generic	PRJEB3160	SAMEA1571879	NULL	NULL	0	0	NULL	NULL	NULL	NULL	NULL	NULL	NULL	Salmonella enterica subsp. enterica serovar Newport	Newport	28901	SC	12/12/12	NULL	NULL	PDT000037438.1	8/26/14	108619	NULL	NULL
ERR204085	PDT000037439.1|SAMEA1571831||Salmonella enterica subsp. enterica serovar Newport||||Generic	0	PAIRED	NULL	NULL	ILLUMINA	NULL	NULL	NULL	403908	4645124	39	NULL	Generic	PRJEB3160	SAMEA1571831	NULL	NULL	0	0	NULL	NULL	NULL	NULL	NULL	NULL	NULL	Salmonella enterica subsp. enterica serovar Newport	Newport	28901	SC	12/13/12	NULL	NULL	PDT000037439.1	8/26/14	108619	NULL	NULL
ERR204086	PDT000037440.1|SAMEA1571843||Salmonella enterica subsp. enterica serovar Newport||||Generic	0	PAIRED	NULL	NULL	ILLUMINA	NULL	NULL	NULL	381763	4633977	31	NULL	Generic	PRJEB3160	SAMEA1571843	NULL	NULL	0	0	NULL	NULL	NULL	NULL	NULL	NULL	NULL	Salmonella enterica subsp. enterica serovar Newport	Newport	28901	SC	12/13/12	NULL	NULL	PDT000037440.1	8/26/14	108619	NULL	NULL
ERR204087	PDT000037441.1|SAMEA1571861||Salmonella enterica subsp. enterica serovar Newport||||Generic	0	PAIRED	NULL	NULL	ILLUMINA	NULL	NULL	NULL	517249	4641337	29	NULL	Generic	PRJEB3160	SAMEA1571861	NULL	NULL	0	0	NULL	NULL	NULL	NULL	NULL	NULL	NULL	Salmonella enterica subsp. enterica serovar Newport	Newport	28901	SC	12/13/12	NULL	NULL	PDT000037441.1	8/26/14	108619	NULL	NULL
ERR204088	PDT000037442.1|SAMEA1571873||Salmonella enterica subsp. enterica serovar Newport||||Generic	0	PAIRED	NULL	NULL	ILLUMINA	NULL	NULL	NULL	567750	4609403	23	NULL	Generic	PRJEB3160	SAMEA1571873	NULL	NULL	0	0	NULL	NULL	NULL	NULL	NULL	NULL	NULL	Salmonella enterica subsp. enterica serovar Newport	Newport	28901	SC	12/12/12	NULL	NULL	PDT000037442.1	8/26/14	108619	NULL	NULL
ERR204089	PDT000037443.1|SAMEA1571894||Salmonella enterica subsp. enterica serovar Newport||||Generic	0	PAIRED	NULL	NULL	ILLUMINA	NULL	NULL	NULL	589131	4622810	75	NULL	Generic	PRJEB3160	SAMEA1571894	NULL	NULL	0	0	NULL	NULL	NULL	NULL	NULL	NULL	NULL	Salmonella enterica subsp. enterica serovar Newport	Newport	28901	SC	12/13/12	NULL	NULL	PDT000037443.1	8/26/14	108619	NULL	NULL
ERR204090	PDT000037444.1|SAMEA1571832||Salmonella enterica subsp. enterica serovar Newport||||Generic	0	PAIRED	NULL	NULL	ILLUMINA	NULL	NULL	NULL	816244	4681790	22	NULL	Generic	PRJEB3160	SAMEA1571832	NULL	NULL	0	0	NULL	NULL	NULL	NULL	NULL	NULL	NULL	Salmonella enterica subsp. enterica serovar Newport	Newport	28901	SC	12/13/12	NULL	NULL	PDT000037444.1	8/26/14	108619	NULL	NULL
ERR204091	PDT000037445.1|SAMEA1571857||Salmonella enterica subsp. enterica serovar Newport||||Generic	0	PAIRED	NULL	NULL	ILLUMINA	NULL	NULL	NULL	598910	4684010	18	NULL	Generic	PRJEB3160	SAMEA1571857	NULL	NULL	0	0	NULL	NULL	NULL	NULL	NULL	NULL	NULL	Salmonella enterica subsp. enterica serovar Newport	Newport	28901	SC	12/12/12	NULL	NULL	PDT000037445.1	8/26/14	108619	NULL	NULL
ERR204092	PDT000037446.1|SAMEA1571838||Salmonella enterica subsp. enterica serovar Newport||||Generic	0	PAIRED	NULL	NULL	ILLUMINA	NULL	NULL	NULL	1284490	4683895	20	NULL	Generic	PRJEB3160	SAMEA1571838	NULL	NULL	0	0	NULL	NULL	NULL	NULL	NULL	NULL	NULL	Salmonella enterica subsp. enterica serovar Newport	Newport	28901	SC	12/13/12	NULL	NULL	PDT000037446.1	8/26/14	108619	NULL	NULL
ERR204093	PDT000037447.1|SAMEA1571888||Salmonella enterica subsp. enterica serovar Newport||||Generic	0	PAIRED	NULL	NULL	ILLUMINA	NULL	NULL	NULL	730158	4647880	120	NULL	Generic	PRJEB3160	SAMEA1571888	NULL	NULL	0	0	NULL	NULL	NULL	NULL	NULL	NULL	NULL	Salmonella enterica subsp. enterica serovar Newport	Newport	28901	SC	12/13/12	NULL	NULL	PDT000037447.1	8/26/14	108619	NULL	NULL
ERR204094	PDT000037448.1|SAMEA1571872||Salmonella enterica subsp. enterica serovar Newport||||Generic	0	PAIRED	NULL	NULL	ILLUMINA	NULL	NULL	NULL	509066	4635572	27	NULL	Generic	PRJEB3160	SAMEA1571872	NULL	NULL	0	0	NULL	NULL	NULL	NULL	NULL	NULL	NULL	Salmonella enterica subsp. enterica serovar Newport	Newport	28901	SC	12/13/12	NULL	NULL	PDT000037448.1	8/26/14	108619	NULL	NULL
ERR204095	PDT000037449.1|SAMEA1571863||Salmonella enterica subsp. enterica serovar Newport||||Generic	0	PAIRED	NULL	NULL	ILLUMINA	NULL	NULL	NULL	605201	4643236	24	NULL	Generic	PRJEB3160	SAMEA1571863	NULL	NULL	0	0	NULL	NULL	NULL	NULL	NULL	NULL	NULL	Salmonella enterica subsp. enterica serovar Newport	Newport	28901	SC	12/13/12	NULL	NULL	PDT000037449.1	8/26/14	108619	NULL	NULL
ERR204096	PDT000037450.1|SAMEA1571846||Salmonella enterica subsp. enterica serovar Newport||||Generic	0	PAIRED	NULL	NULL	ILLUMINA	NULL	NULL	NULL	448766	4642008	26	NULL	Generic	PRJEB3160	SAMEA1571846	NULL	NULL	0	0	NULL	NULL	NULL	NULL	NULL	NULL	NULL	Salmonella enterica subsp. enterica serovar Newport	Newport	28901	SC	12/13/12	NULL	NULL	PDT000037450.1	8/26/14	108619	NULL	NULL
ERR204097	PDT000037451.1|SAMEA1571829||Salmonella enterica subsp. enterica serovar Newport||||Generic	0	PAIRED	NULL	NULL	ILLUMINA	NULL	NULL	NULL	420400	4633603	31	NULL	Generic	PRJEB3160	SAMEA1571829	NULL	NULL	0	0	NULL	NULL	NULL	NULL	NULL	NULL	NULL	Salmonella enterica subsp. enterica serovar Newport	Newport	28901	SC	12/12/12	NULL	NULL	PDT000037451.1	8/26/14	108619	NULL	NULL
ERR204098	PDT000037452.1|SAMEA1571885||Salmonella enterica subsp. enterica serovar Newport||||Generic	0	PAIRED	NULL	NULL	ILLUMINA	NULL	NULL	NULL	507663	4785252	53	NULL	Generic	PRJEB3160	SAMEA1571885	NULL	NULL	0	0	NULL	NULL	NULL	NULL	NULL	NULL	NULL	Salmonella enterica subsp. enterica serovar Newport	Newport	28901	SC	12/12/12	NULL	NULL	PDT000037452.1	8/26/14	108619	NULL	NULL
ERR204099	PDT000037453.1|SAMEA1571867||Salmonella enterica subsp. enterica serovar Newport||||Generic	0	PAIRED	NULL	NULL	ILLUMINA	NULL	NULL	NULL	516827	4708927	64	NULL	Generic	PRJEB3160	SAMEA1571867	NULL	NULL	0	0	NULL	NULL	NULL	NULL	NULL	NULL	NULL	Salmonella enterica subsp. enterica serovar Newport	Newport	28901	SC	12/12/12	NULL	NULL	PDT000037453.1	8/26/14	108619	NULL	NULL
ERR204101	PDT000037455.1|SAMEA1571845||Salmonella enterica subsp. enterica serovar Newport||||Generic	0	PAIRED	NULL	NULL	ILLUMINA	NULL	NULL	NULL	718296	4639062	34	NULL	Generic	PRJEB3160	SAMEA1571845	NULL	NULL	0	0	NULL	NULL	NULL	NULL	NULL	NULL	NULL	Salmonella enterica subsp. enterica serovar Newport	Newport	28901	SC	12/13/12	NULL	NULL	PDT000037455.1	8/26/14	108619	NULL	NULL
ERR204102	PDT000037456.1|SAMEA1571890||Salmonella enterica subsp. enterica serovar Newport||||Generic	0	PAIRED	NULL	NULL	ILLUMINA	NULL	NULL	NULL	448757	4654924	66	NULL	Generic	PRJEB3160	SAMEA1571890	NULL	NULL	0	0	NULL	NULL	NULL	NULL	NULL	NULL	NULL	Salmonella enterica subsp. enterica serovar Newport	Newport	28901	SC	12/12/12	NULL	NULL	PDT000037456.1	8/26/14	108619	NULL	NULL
ERR204104	PDT000037458.1|SAMEA1571853||Salmonella enterica subsp. enterica serovar Newport||||Generic	0	PAIRED	NULL	NULL	ILLUMINA	NULL	NULL	NULL	448766	4648484	30	NULL	Generic	PRJEB3160	SAMEA1571853	NULL	NULL	0	0	NULL	NULL	NULL	NULL	NULL	NULL	NULL	Salmonella enterica subsp. enterica serovar Newport	Newport	28901	SC	12/13/12	NULL	NULL	PDT000037458.1	8/26/14	108619	NULL	NULL
ERR204105	PDT000037459.1|SAMEA1571877||Salmonella enterica subsp. enterica serovar Newport||||Generic	0	PAIRED	NULL	NULL	ILLUMINA	NULL	NULL	NULL	735564	5035747	101	NULL	Generic	PRJEB3160	SAMEA1571877	NULL	NULL	0	0	NULL	NULL	NULL	NULL	NULL	NULL	NULL	Salmonella enterica subsp. enterica serovar Newport	Newport	28901	SC	12/13/12	NULL	NULL	PDT000037459.1	8/26/14	108619	NULL	NULL
ERR204106	PDT000037460.1|SAMEA1571901||Salmonella enterica subsp. enterica serovar Newport||||Generic	0	PAIRED	NULL	NULL	ILLUMINA	NULL	NULL	NULL	504457	4650088	30	NULL	Generic	PRJEB3160	SAMEA1571901	NULL	NULL	0	0	NULL	NULL	NULL	NULL	NULL	NULL	NULL	Salmonella enterica subsp. enterica serovar Newport	Newport	28901	SC	12/13/12	NULL	NULL	PDT000037460.1	8/26/14	108619	NULL	NULL
ERR211839	PDT000033197.1|SAMEA1568516||Salmonella enterica subsp. enterica serovar Typhimurium str. DT104|enterica|Typhimurium|CH2|Generic	0	PAIRED	NULL	NULL	ILLUMINA	NULL	NULL	NULL	4891213	4985205	2	NULL	Generic	PRJEB2746	SAMEA1568516	NULL	2001	0	0	Canada	Homo sapiens	NULL	not known	NULL	NULL	NULL	Salmonella enterica subsp. enterica serovar Typhimurium str. DT104	Typhimurium	28901	SC	12/20/12	CH2	enterica	PDT000033197.1	6/20/14	85569	NULL	NULL
ERR211840	PDT000033203.1|SAMEA1568529||Salmonella enterica subsp. enterica serovar Typhimurium str. DT104|enterica|Typhimurium|CH3|Generic	0	PAIRED	NULL	NULL	ILLUMINA	NULL	NULL	NULL	257291	4919213	32	NULL	Generic	PRJEB2746	SAMEA1568529	NULL	2001	0	0	Canada	Homo sapiens	NULL	not known	NULL	NULL	NULL	Salmonella enterica subsp. enterica serovar Typhimurium str. DT104	Typhimurium	28901	SC	12/20/12	CH3	enterica	PDT000033203.1	6/20/14	85569	NULL	NULL
ERR211841	PDT000033155.1|SAMEA1568493||Salmonella enterica subsp. enterica serovar Typhimurium str. DT104|enterica|Typhimurium|CH4|Generic	0	PAIRED	NULL	NULL	ILLUMINA	NULL	NULL	NULL	4933508	5027506	2	NULL	Generic	PRJEB2746	SAMEA1568493	NULL	2001	0	0	Canada	Homo sapiens	NULL	not known	NULL	NULL	NULL	Salmonella enterica subsp. enterica serovar Typhimurium str. DT104	Typhimurium	28901	SC	12/20/12	CH4	enterica	PDT000033155.1	6/19/14	85569	NULL	NULL
ERR211843	PDT000033144.1|SAMEA1568471||Salmonella enterica subsp. enterica serovar Typhimurium str. DT104|enterica|Typhimurium|CH6|Generic	0	PAIRED	NULL	NULL	ILLUMINA	NULL	NULL	NULL	4933497	5027528	2	NULL	Generic	PRJEB2746	SAMEA1568471	NULL	2001	0	0	Canada	Homo sapiens	NULL	not known	NULL	NULL	NULL	Salmonella enterica subsp. enterica serovar Typhimurium str. DT104	Typhimurium	28901	SC	12/20/12	CH6	enterica	PDT000033144.1	6/19/14	85569	NULL	NULL
ERR211844	PDT000033140.1|SAMEA1568463||Salmonella enterica subsp. enterica serovar Typhimurium str. DT104|enterica|Typhimurium|CH7|Generic	0	PAIRED	NULL	NULL	ILLUMINA	NULL	NULL	NULL	4933529	5027559	2	NULL	Generic	PRJEB2746	SAMEA1568463	NULL	2001	0	0	Canada	Homo sapiens	NULL	not known	NULL	NULL	NULL	Salmonella enterica subsp. enterica serovar Typhimurium str. DT104	Typhimurium	28901	SC	12/20/12	CH7	enterica	PDT000033140.1	6/19/14	85569	NULL	NULL
ERR211845	PDT000033148.1|SAMEA1568478||Salmonella enterica subsp. enterica serovar Typhimurium str. DT104|enterica|Typhimurium|CH8|Generic	0	PAIRED	NULL	NULL	ILLUMINA	NULL	NULL	NULL	4933409	5031726	3	NULL	Generic	PRJEB2746	SAMEA1568478	NULL	2001	0	0	Canada	Homo sapiens	NULL	not known	NULL	NULL	NULL	Salmonella enterica subsp. enterica serovar Typhimurium str. DT104	Typhimurium	28901	SC	12/20/12	CH8	enterica	PDT000033148.1	6/19/14	85569	NULL	NULL
ERR211846	PDT000033209.1|SAMEA1568539||Salmonella enterica subsp. enterica serovar Typhimurium str. DT104|enterica|Typhimurium|CH9|Generic	0	PAIRED	NULL	NULL	ILLUMINA	NULL	NULL	NULL	4933571	5123394	12	NULL	Generic	PRJEB2746	SAMEA1568539	NULL	2001	0	0	Canada	Homo sapiens	NULL	not known	NULL	NULL	NULL	Salmonella enterica subsp. enterica serovar Typhimurium str. DT104	Typhimurium	28901	SC	12/20/12	CH9	enterica	PDT000033209.1	6/20/14	85569	NULL	NULL
ERR211847	PDT000033167.1|SAMEA1568513||Salmonella enterica subsp. enterica serovar Typhimurium str. DT104|enterica|Typhimurium|CH10|Generic	0	PAIRED	NULL	NULL	ILLUMINA	NULL	NULL	NULL	4923947	5075968	6	NULL	Generic	PRJEB2746	SAMEA1568513	NULL	2001	0	0	Canada	Homo sapiens	NULL	not known	NULL	NULL	NULL	Salmonella enterica subsp. enterica serovar Typhimurium str. DT104	Typhimurium	28901	SC	12/20/12	CH10	enterica	PDT000033167.1	6/19/14	85569	NULL	NULL
ERR211848	PDT000033199.1|SAMEA1568521||Salmonella enterica subsp. enterica serovar Typhimurium str. DT104|enterica|Typhimurium|CH11|Generic	0	PAIRED	NULL	NULL	ILLUMINA	NULL	NULL	NULL	4891682	4985674	2	NULL	Generic	PRJEB2746	SAMEA1568521	NULL	2001	0	0	Canada	Homo sapiens	NULL	not known	NULL	NULL	NULL	Salmonella enterica subsp. enterica serovar Typhimurium str. DT104	Typhimurium	28901	SC	12/20/12	CH11	enterica	PDT000033199.1	6/20/14	85569	NULL	NULL
ERR211849	PDT000033163.1|SAMEA1568506||Salmonella enterica subsp. enterica serovar Typhimurium str. DT104|enterica|Typhimurium|CH12|Generic	0	PAIRED	NULL	NULL	ILLUMINA	NULL	NULL	NULL	4933508	5027410	2	NULL	Generic	PRJEB2746	SAMEA1568506	NULL	2001	0	0	Canada	Homo sapiens	NULL	not known	NULL	NULL	NULL	Salmonella enterica subsp. enterica serovar Typhimurium str. DT104	Typhimurium	28901	SC	12/20/12	CH12	enterica	PDT000033163.1	6/19/14	85569	NULL	NULL
ERR211850	PDT000033159.1|SAMEA1568498||Salmonella enterica subsp. enterica serovar Typhimurium str. DT104|enterica|Typhimurium|CH13|Generic	0	PAIRED	NULL	NULL	ILLUMINA	NULL	NULL	NULL	4891172	4985403	3	NULL	Generic	PRJEB2746	SAMEA1568498	NULL	2001	0	0	Canada	Homo sapiens	NULL	not known	NULL	NULL	NULL	Salmonella enterica subsp. enterica serovar Typhimurium str. DT104	Typhimurium	28901	SC	12/20/12	CH13	enterica	PDT000033159.1	6/19/14	85569	NULL	NULL
ERR211851	PDT000033146.1|SAMEA1568475||Salmonella enterica subsp. enterica serovar Typhimurium str. DT104|enterica|Typhimurium|CH14|Generic	0	PAIRED	NULL	NULL	ILLUMINA	NULL	NULL	NULL	4211833	5045516	6	NULL	Generic	PRJEB2746	SAMEA1568475	NULL	2001	0	0	Canada	Homo sapiens	NULL	not known	NULL	NULL	NULL	Salmonella enterica subsp. enterica serovar Typhimurium str. DT104	Typhimurium	28901	SC	12/20/12	CH14	enterica	PDT000033146.1	6/19/14	85569	NULL	NULL
ERR211852	PDT000033139.1|SAMEA1568461||Salmonella enterica subsp. enterica serovar Typhimurium str. DT104|enterica|Typhimurium|CH15|Generic	0	PAIRED	NULL	NULL	ILLUMINA	NULL	NULL	NULL	4890848	4993592	4	NULL	Generic	PRJEB2746	SAMEA1568461	NULL	2001	0	0	Canada	Homo sapiens	NULL	not known	NULL	NULL	NULL	Salmonella enterica subsp. enterica serovar Typhimurium str. DT104	Typhimurium	28901	SC	12/20/12	CH15	enterica	PDT000033139.1	6/19/14	85569	NULL	NULL
ERR211853	PDT000033161.1|SAMEA1568504||Salmonella enterica subsp. enterica serovar Typhimurium str. DT104|enterica|Typhimurium|CH16|Generic	0	PAIRED	NULL	NULL	ILLUMINA	NULL	NULL	NULL	4933506	5035999	4	NULL	Generic	PRJEB2746	SAMEA1568504	NULL	2001	0	0	Canada	Homo sapiens	NULL	not known	NULL	NULL	NULL	Salmonella enterica subsp. enterica serovar Typhimurium str. DT104	Typhimurium	28901	SC	12/20/12	CH16	enterica	PDT000033161.1	6/19/14	85569	NULL	NULL
ERR211855	PDT000033156.1|SAMEA1568494||Salmonella enterica subsp. enterica serovar Typhimurium str. DT104|enterica|Typhimurium|CH18|Generic	0	PAIRED	NULL	NULL	ILLUMINA	NULL	NULL	NULL	4931453	5025451	2	NULL	Generic	PRJEB2746	SAMEA1568494	NULL	2001	0	0	Canada	Homo sapiens	NULL	not known	NULL	NULL	NULL	Salmonella enterica subsp. enterica serovar Typhimurium str. DT104	Typhimurium	28901	SC	12/20/12	CH18	enterica	PDT000033156.1	6/19/14	85569	NULL	NULL
ERR211856	PDT000033151.1|SAMEA1568486||Salmonella enterica subsp. enterica serovar Typhimurium str. DT104|enterica|Typhimurium|CH19|Generic	0	PAIRED	NULL	NULL	ILLUMINA	NULL	NULL	NULL	4211792	5070255	58	NULL	Generic	PRJEB2746	SAMEA1568486	NULL	2001	0	0	Canada	Homo sapiens	NULL	not known	NULL	NULL	NULL	Salmonella enterica subsp. enterica serovar Typhimurium str. DT104	Typhimurium	28901	SC	12/20/12	CH19	enterica	PDT000033151.1	6/19/14	85569	NULL	NULL
ERR211858	PDT000033169.1|SAMEA1568515||Salmonella enterica subsp. enterica serovar Typhimurium str. DT104|enterica|Typhimurium|CH21|Generic	0	PAIRED	NULL	NULL	ILLUMINA	NULL	NULL	NULL	4933496	5033727	3	NULL	Generic	PRJEB2746	SAMEA1568515	NULL	2001	0	0	Canada	Homo sapiens	NULL	not known	NULL	NULL	NULL	Salmonella enterica subsp. enterica serovar Typhimurium str. DT104	Typhimurium	28901	SC	12/20/12	CH21	enterica	PDT000033169.1	6/19/14	85569	NULL	NULL
ERR211859	PDT000033200.1|SAMEA1568522||Salmonella enterica subsp. enterica serovar Typhimurium str. DT104|enterica|Typhimurium|CH22|Generic	0	PAIRED	NULL	NULL	ILLUMINA	NULL	NULL	NULL	4891051	4986301	6	NULL	Generic	PRJEB2746	SAMEA1568522	NULL	2001	0	0	Canada	Homo sapiens	NULL	not known	NULL	NULL	NULL	Salmonella enterica subsp. enterica serovar Typhimurium str. DT104	Typhimurium	28901	SC	12/20/12	CH22	enterica	PDT000033200.1	6/20/14	85569	NULL	NULL
ERR211860	PDT000033204.1|SAMEA1568530||Salmonella enterica subsp. enterica serovar Typhimurium str. DT104|enterica|Typhimurium|CH23|Generic	0	PAIRED	NULL	NULL	ILLUMINA	NULL	NULL	NULL	4933532	5027434	2	NULL	Generic	PRJEB2746	SAMEA1568530	NULL	2001	0	0	Canada	Homo sapiens	NULL	not known	NULL	NULL	NULL	Salmonella enterica subsp. enterica serovar Typhimurium str. DT104	Typhimurium	28901	SC	12/20/12	CH23	enterica	PDT000033204.1	6/20/14	85569	NULL	NULL
ERR211861	PDT000033154.1|SAMEA1568490||Salmonella enterica subsp. enterica serovar Typhimurium str. DT104|enterica|Typhimurium|CH24|Generic	0	PAIRED	NULL	NULL	ILLUMINA	NULL	NULL	NULL	225559	4913618	39	NULL	Generic	PRJEB2746	SAMEA1568490	NULL	2001	0	0	Canada	Homo sapiens	NULL	not known	NULL	NULL	NULL	Salmonella enterica subsp. enterica serovar Typhimurium str. DT104	Typhimurium	28901	SC	12/20/12	CH24	enterica	PDT000033154.1	6/19/14	85569	NULL	NULL
ERR211862	PDT000033162.1|SAMEA1568505||Salmonella enterica subsp. enterica serovar Typhimurium str. DT104|enterica|Typhimurium|CH25|Generic	0	PAIRED	NULL	NULL	ILLUMINA	NULL	NULL	NULL	4933497	5027495	2	NULL	Generic	PRJEB2746	SAMEA1568505	NULL	2001	0	0	Canada	Homo sapiens	NULL	not known	NULL	NULL	NULL	Salmonella enterica subsp. enterica serovar Typhimurium str. DT104	Typhimurium	28901	SC	12/20/12	CH25	enterica	PDT000033162.1	6/19/14	85569	NULL	NULL
ERR211863	PDT000033143.1|SAMEA1568467||Salmonella enterica subsp. enterica serovar Typhimurium str. DT104|enterica|Typhimurium|CH26|Generic	0	PAIRED	NULL	NULL	ILLUMINA	NULL	NULL	NULL	4933766	5039200	5	NULL	Generic	PRJEB2746	SAMEA1568467	NULL	2001	0	0	Canada	Homo sapiens	NULL	not known	NULL	NULL	NULL	Salmonella enterica subsp. enterica serovar Typhimurium str. DT104	Typhimurium	28901	SC	12/20/12	CH26	enterica	PDT000033143.1	6/19/14	85569	NULL	NULL
ERR211864	PDT000033152.1|SAMEA1568487||Salmonella enterica subsp. enterica serovar Typhimurium str. DT104|enterica|Typhimurium|CH27|Generic	0	PAIRED	NULL	NULL	ILLUMINA	NULL	NULL	NULL	4933502	5034847	4	NULL	Generic	PRJEB2746	SAMEA1568487	NULL	2001	0	0	Canada	Homo sapiens	NULL	not known	NULL	NULL	NULL	Salmonella enterica subsp. enterica serovar Typhimurium str. DT104	Typhimurium	28901	SC	12/20/12	CH27	enterica	PDT000033152.1	6/19/14	85569	NULL	NULL
ERR211865	PDT000033211.1|SAMEA1568541||Salmonella enterica subsp. enterica serovar Typhimurium str. DT104|enterica|Typhimurium|CH28|Generic	0	PAIRED	NULL	NULL	ILLUMINA	NULL	NULL	NULL	4933447	5027483	2	NULL	Generic	PRJEB2746	SAMEA1568541	NULL	2001	0	0	Canada	Homo sapiens	NULL	not known	NULL	NULL	NULL	Salmonella enterica subsp. enterica serovar Typhimurium str. DT104	Typhimurium	28901	SC	12/20/12	CH28	enterica	PDT000033211.1	6/20/14	85569	NULL	NULL
ERR211866	PDT000033207.1|SAMEA1568536||Salmonella enterica subsp. enterica serovar Typhimurium str. DT104|enterica|Typhimurium|CH29|Generic	0	PAIRED	NULL	NULL	ILLUMINA	NULL	NULL	NULL	4933366	5027401	2	NULL	Generic	PRJEB2746	SAMEA1568536	NULL	2002	0	0	Canada	Homo sapiens	NULL	not known	NULL	NULL	NULL	Salmonella enterica subsp. enterica serovar Typhimurium str. DT104	Typhimurium	28901	SC	12/20/12	CH29	enterica	PDT000033207.1	6/20/14	85569	NULL	NULL
ERR211867	PDT000033208.1|SAMEA1568537||Salmonella enterica subsp. enterica serovar Typhimurium str. DT104|enterica|Typhimurium|CH30|Generic	0	PAIRED	NULL	NULL	ILLUMINA	NULL	NULL	NULL	4891363	5015983	46	NULL	Generic	PRJEB2746	SAMEA1568537	NULL	2002	0	0	Canada	Homo sapiens	NULL	not known	NULL	NULL	NULL	Salmonella enterica subsp. enterica serovar Typhimurium str. DT104	Typhimurium	28901	SC	12/20/12	CH30	enterica	PDT000033208.1	6/20/14	85569	NULL	NULL
ERR211868	PDT000033142.1|SAMEA1568466||Salmonella enterica subsp. enterica serovar Typhimurium str. DT104|enterica|Typhimurium|CH31|Generic	0	PAIRED	NULL	NULL	ILLUMINA	NULL	NULL	NULL	4933233	5031312	3	NULL	Generic	PRJEB2746	SAMEA1568466	NULL	2002	0	0	Canada	Homo sapiens	NULL	not known	NULL	NULL	NULL	Salmonella enterica subsp. enterica serovar Typhimurium str. DT104	Typhimurium	28901	SC	12/20/12	CH31	enterica	PDT000033142.1	6/19/14	85569	NULL	NULL
ERR211871	PDT000033157.1|SAMEA1568496||Salmonella enterica subsp. enterica serovar Typhimurium str. DT104|enterica|Typhimurium|CH34|Generic	0	PAIRED	NULL	NULL	ILLUMINA	NULL	NULL	NULL	4933432	5027645	3	NULL	Generic	PRJEB2746	SAMEA1568496	NULL	2002	0	0	Canada	Homo sapiens	NULL	not known	NULL	NULL	NULL	Salmonella enterica subsp. enterica serovar Typhimurium str. DT104	Typhimurium	28901	SC	12/20/12	CH34	enterica	PDT000033157.1	6/19/14	85569	NULL	NULL
ERR211872	PDT000033164.1|SAMEA1568509||Salmonella enterica subsp. enterica serovar Typhimurium str. DT104|enterica|Typhimurium|CH35|Generic	0	PAIRED	NULL	NULL	ILLUMINA	NULL	NULL	NULL	4891167	5072812	3	NULL	Generic	PRJEB2746	SAMEA1568509	NULL	2002	0	0	Canada	Homo sapiens	NULL	not known	NULL	NULL	NULL	Salmonella enterica subsp. enterica serovar Typhimurium str. DT104	Typhimurium	28901	SC	12/20/12	CH35	enterica	PDT000033164.1	6/19/14	85569	NULL	NULL
ERR211873	PDT000033168.1|SAMEA1568514||Salmonella enterica subsp. enterica serovar Typhimurium str. DT104|enterica|Typhimurium|CH36|Generic	0	PAIRED	NULL	NULL	ILLUMINA	NULL	NULL	NULL	4933411	5032170	3	NULL	Generic	PRJEB2746	SAMEA1568514	NULL	2000	0	0	Canada	Homo sapiens	NULL	not known	NULL	NULL	NULL	Salmonella enterica subsp. enterica serovar Typhimurium str. DT104	Typhimurium	28901	SC	12/20/12	CH36	enterica	PDT000033168.1	6/19/14	85569	NULL	NULL
ERR211874	PDT000033202.1|SAMEA1568524||Salmonella enterica subsp. enterica serovar Typhimurium str. DT104|enterica|Typhimurium|CH37|Generic	0	PAIRED	NULL	NULL	ILLUMINA	NULL	NULL	NULL	4920486	5030161	15	NULL	Generic	PRJEB2746	SAMEA1568524	NULL	2000	0	0	Canada	Homo sapiens	NULL	not known	NULL	NULL	NULL	Salmonella enterica subsp. enterica serovar Typhimurium str. DT104	Typhimurium	28901	SC	12/20/12	CH37	enterica	PDT000033202.1	6/20/14	85569	NULL	NULL
ERR211875	PDT000033206.1|SAMEA1568534||Salmonella enterica subsp. enterica serovar Typhimurium str. DT104|enterica|Typhimurium|CH38|Generic	0	PAIRED	NULL	NULL	ILLUMINA	NULL	NULL	NULL	4933375	5027352	2	NULL	Generic	PRJEB2746	SAMEA1568534	NULL	2000	0	0	Canada	Homo sapiens	NULL	not known	NULL	NULL	NULL	Salmonella enterica subsp. enterica serovar Typhimurium str. DT104	Typhimurium	28901	SC	12/20/12	CH38	enterica	PDT000033206.1	6/20/14	85569	NULL	NULL
ERR211876	PDT000033214.1|SAMEA1568549||Salmonella enterica subsp. enterica serovar Typhimurium str. DT104|enterica|Typhimurium|CH39|Generic	0	PAIRED	NULL	NULL	ILLUMINA	NULL	NULL	NULL	3867059	4891147	3	NULL	Generic	PRJEB2746	SAMEA1568549	NULL	2000	0	0	Canada	Homo sapiens	NULL	not known	NULL	NULL	NULL	Salmonella enterica subsp. enterica serovar Typhimurium str. DT104	Typhimurium	28901	SC	12/20/12	CH39	enterica	PDT000033214.1	6/20/14	85569	NULL	NULL
ERR211877	PDT000033212.1|SAMEA1568543||Salmonella enterica subsp. enterica serovar Typhimurium str. DT104|enterica|Typhimurium|CH40|Generic	0	PAIRED	NULL	NULL	ILLUMINA	NULL	NULL	NULL	4933527	5122713	7	NULL	Generic	PRJEB2746	SAMEA1568543	NULL	2000	0	0	Canada	Homo sapiens	NULL	not known	NULL	NULL	NULL	Salmonella enterica subsp. enterica serovar Typhimurium str. DT104	Typhimurium	28901	SC	12/20/12	CH40	enterica	PDT000033212.1	6/20/14	85569	NULL	NULL
ERR211878	PDT000033201.1|SAMEA1568523||Salmonella enterica subsp. enterica serovar Typhimurium str. DT104|enterica|Typhimurium|CH41|Generic	0	PAIRED	NULL	NULL	ILLUMINA	NULL	NULL	NULL	4933566	5027497	2	NULL	Generic	PRJEB2746	SAMEA1568523	NULL	2000	0	0	Canada	Homo sapiens	NULL	not known	NULL	NULL	NULL	Salmonella enterica subsp. enterica serovar Typhimurium str. DT104	Typhimurium	28901	SC	12/20/12	CH41	enterica	PDT000033201.1	6/20/14	85569	NULL	NULL
ERR211879	PDT000033198.1|SAMEA1568517||Salmonella enterica subsp. enterica serovar Typhimurium str. DT104|enterica|Typhimurium|CH42|Generic	0	PAIRED	NULL	NULL	ILLUMINA	NULL	NULL	NULL	4933976	5027878	2	NULL	Generic	PRJEB2746	SAMEA1568517	NULL	2000	0	0	Canada	Homo sapiens	NULL	not known	NULL	NULL	NULL	Salmonella enterica subsp. enterica serovar Typhimurium str. DT104	Typhimurium	28901	SC	12/20/12	CH42	enterica	PDT000033198.1	6/20/14	85569	NULL	NULL
ERR211880	PDT000033160.1|SAMEA1568500||Salmonella enterica subsp. enterica serovar Typhimurium str. DT104|enterica|Typhimurium|CH43|Generic	0	PAIRED	NULL	NULL	ILLUMINA	NULL	NULL	NULL	4933488	5821169	304	NULL	Generic	PRJEB2746	SAMEA1568500	NULL	2000	0	0	Canada	Homo sapiens	NULL	not known	NULL	NULL	NULL	Salmonella enterica subsp. enterica serovar Typhimurium str. DT104	Typhimurium	28901	SC	12/20/12	CH43	enterica	PDT000033160.1	6/19/14	85569	NULL	NULL
ERR211881	PDT000033165.1|SAMEA1568511||Salmonella enterica subsp. enterica serovar Typhimurium str. DT104|enterica|Typhimurium|CH44|Generic	0	PAIRED	NULL	NULL	ILLUMINA	NULL	NULL	NULL	4891332	5214087	75	NULL	Generic	PRJEB2746	SAMEA1568511	NULL	2000	0	0	Canada	Homo sapiens	NULL	not known	NULL	NULL	NULL	Salmonella enterica subsp. enterica serovar Typhimurium str. DT104	Typhimurium	28901	SC	12/20/12	CH44	enterica	PDT000033165.1	6/19/14	85569	NULL	NULL
ERR211882	PDT000033158.1|SAMEA1568497||Salmonella enterica subsp. enterica serovar Typhimurium str. DT104|enterica|Typhimurium|CH45|Generic	0	PAIRED	NULL	NULL	ILLUMINA	NULL	NULL	NULL	4925313	5039170	19	NULL	Generic	PRJEB2746	SAMEA1568497	NULL	2000	0	0	Canada	Homo sapiens	NULL	not known	NULL	NULL	NULL	Salmonella enterica subsp. enterica serovar Typhimurium str. DT104	Typhimurium	28901	SC	12/20/12	CH45	enterica	PDT000033158.1	6/19/14	85569	NULL	NULL
ERR211884	PDT000033141.1|SAMEA1568464||Salmonella enterica subsp. enterica serovar Typhimurium str. DT104|enterica|Typhimurium|CH47|Generic	0	PAIRED	NULL	NULL	ILLUMINA	NULL	NULL	NULL	4933502	5027469	2	NULL	Generic	PRJEB2746	SAMEA1568464	NULL	1999	0	0	Canada	Homo sapiens	NULL	not known	NULL	NULL	NULL	Salmonella enterica subsp. enterica serovar Typhimurium str. DT104	Typhimurium	28901	SC	12/20/12	CH47	enterica	PDT000033141.1	6/19/14	85569	NULL	NULL
ERR211885	PDT000033210.1|SAMEA1568540||Salmonella enterica subsp. enterica serovar Typhimurium str. DT104|enterica|Typhimurium|CH48|Generic	0	PAIRED	NULL	NULL	ILLUMINA	NULL	NULL	NULL	4933862	5027835	2	NULL	Generic	PRJEB2746	SAMEA1568540	NULL	1999	0	0	Canada	Homo sapiens	NULL	not known	NULL	NULL	NULL	Salmonella enterica subsp. enterica serovar Typhimurium str. DT104	Typhimurium	28901	SC	12/20/12	CH48	enterica	PDT000033210.1	6/20/14	85569	NULL	NULL
ERR211886	PDT000033216.1|SAMEA1568553||Salmonella enterica subsp. enterica serovar Typhimurium str. DT104|enterica|Typhimurium|CH49|Generic	0	PAIRED	NULL	NULL	ILLUMINA	NULL	NULL	NULL	4933503	5027434	2	NULL	Generic	PRJEB2746	SAMEA1568553	NULL	1999	0	0	Canada	Homo sapiens	NULL	not known	NULL	NULL	NULL	Salmonella enterica subsp. enterica serovar Typhimurium str. DT104	Typhimurium	28901	SC	12/20/12	CH49	enterica	PDT000033216.1	6/20/14	85569	NULL	NULL
ERR211887	PDT000033205.1|SAMEA1568531||Salmonella enterica subsp. enterica serovar Typhimurium str. DT104|enterica|Typhimurium|CH50|Generic	0	PAIRED	NULL	NULL	ILLUMINA	NULL	NULL	NULL	4933233	5027206	2	NULL	Generic	PRJEB2746	SAMEA1568531	NULL	1999	0	0	Canada	Homo sapiens	NULL	not known	NULL	NULL	NULL	Salmonella enterica subsp. enterica serovar Typhimurium str. DT104	Typhimurium	28901	SC	12/20/12	CH50	enterica	PDT000033205.1	6/20/14	85569	NULL	NULL
ERR211888	PDT000033147.1|SAMEA1568477||Salmonella enterica subsp. enterica serovar Typhimurium str. DT104|enterica|Typhimurium|CH51|Generic	0	PAIRED	NULL	NULL	ILLUMINA	NULL	NULL	NULL	4933586	5027559	2	NULL	Generic	PRJEB2746	SAMEA1568477	NULL	1999	0	0	Canada	Homo sapiens	NULL	not known	NULL	NULL	NULL	Salmonella enterica subsp. enterica serovar Typhimurium str. DT104	Typhimurium	28901	SC	12/20/12	CH51	enterica	PDT000033147.1	6/19/14	85569	NULL	NULL
ERR212511	PDT000033289.1|SAMEA1572034||Salmonella enterica subsp. enterica serovar Typhimurium||||Generic	0	PAIRED	NULL	NULL	ILLUMINA	NULL	NULL	NULL	1046077	4975242	34	NULL	Generic	PRJEB3164	SAMEA1572034	NULL	NULL	0	0	NULL	NULL	NULL	NULL	NULL	NULL	NULL	Salmonella enterica subsp. enterica serovar Typhimurium	Typhimurium	28901	SC	12/21/12	NULL	NULL	PDT000033289.1	6/20/14	90371	NULL	NULL
ERR212512	PDT000030765.1|SAMEA1571960||Salmonella enterica subsp. enterica serovar Enteritidis||||Generic	0	PAIRED	NULL	NULL	ILLUMINA	NULL	NULL	NULL	289115	4996037	66	NULL	Generic	PRJEB3164	SAMEA1571960	NULL	NULL	0	0	NULL	NULL	NULL	NULL	NULL	NULL	NULL	Salmonella enterica subsp. enterica serovar Enteritidis	Enteritidis	28901	SC	12/21/12	NULL	NULL	PDT000030765.1	5/27/14	149539	NULL	NULL
ERR212513	PDT000030754.1|SAMEA1571917||Salmonella enterica subsp. enterica serovar Enteritidis||||Generic	0	PAIRED	NULL	NULL	ILLUMINA	NULL	NULL	NULL	4879263	4892136	3	NULL	Generic	PRJEB3164	SAMEA1571917	NULL	NULL	0	0	NULL	NULL	NULL	NULL	NULL	NULL	NULL	Salmonella enterica subsp. enterica serovar Enteritidis	Enteritidis	28901	SC	12/21/12	NULL	NULL	PDT000030754.1	5/27/14	149539	NULL	NULL
ERR212514	PDT000033232.1|SAMEA1571929||Salmonella enterica subsp. enterica serovar Typhimurium||||Generic	0	PAIRED	NULL	NULL	ILLUMINA	NULL	NULL	NULL	2603388	5149475	31	NULL	Generic	PRJEB3164	SAMEA1571929	NULL	NULL	0	0	NULL	NULL	NULL	NULL	NULL	NULL	NULL	Salmonella enterica subsp. enterica serovar Typhimurium	Typhimurium	28901	SC	12/21/12	NULL	NULL	PDT000033232.1	6/20/14	90371	NULL	NULL
ERR212515	PDT000033292.1|SAMEA1572038||Salmonella enterica subsp. enterica serovar Typhimurium||||Generic	0	PAIRED	NULL	NULL	ILLUMINA	NULL	NULL	NULL	764169	4988236	28	NULL	Generic	PRJEB3164	SAMEA1572038	NULL	NULL	0	0	NULL	NULL	NULL	NULL	NULL	NULL	NULL	Salmonella enterica subsp. enterica serovar Typhimurium	Typhimurium	28901	SC	12/21/12	NULL	NULL	PDT000033292.1	6/20/14	90371	NULL	NULL
ERR212517	PDT000033299.1|SAMEA1572056||Salmonella enterica subsp. enterica serovar Typhimurium||||Generic	0	PAIRED	NULL	NULL	ILLUMINA	NULL	NULL	NULL	2607727	4994244	27	NULL	Generic	PRJEB3164	SAMEA1572056	NULL	NULL	0	0	NULL	NULL	NULL	NULL	NULL	NULL	NULL	Salmonella enterica subsp. enterica serovar Typhimurium	Typhimurium	28901	SC	12/21/12	NULL	NULL	PDT000033299.1	6/20/14	90371	NULL	NULL
ERR212519	PDT000030789.1|SAMEA1572022||Salmonella enterica subsp. enterica serovar Enteritidis||||Generic	0	PAIRED	NULL	NULL	ILLUMINA	NULL	NULL	NULL	2452229	4697017	19	NULL	Generic	PRJEB3164	SAMEA1572022	NULL	NULL	0	0	NULL	NULL	NULL	NULL	NULL	NULL	NULL	Salmonella enterica subsp. enterica serovar Enteritidis	Enteritidis	28901	SC	12/21/12	NULL	NULL	PDT000030789.1	5/27/14	149539	NULL	NULL
ERR212520	PDT000030763.1|SAMEA1571957||Salmonella enterica subsp. enterica serovar Enteritidis||||Generic	0	PAIRED	NULL	NULL	ILLUMINA	NULL	NULL	NULL	2705823	4913589	7	NULL	Generic	PRJEB3164	SAMEA1571957	NULL	NULL	0	0	NULL	NULL	NULL	NULL	NULL	NULL	NULL	Salmonella enterica subsp. enterica serovar Enteritidis	Enteritidis	28901	SC	12/21/12	NULL	NULL	PDT000030763.1	5/27/14	149539	NULL	NULL
ERR212521	PDT000033242.1|SAMEA1571945||Salmonella enterica subsp. enterica serovar Typhimurium||||Generic	0	PAIRED	NULL	NULL	ILLUMINA	NULL	NULL	NULL	4879259	4924171	10	NULL	Generic	PRJEB3164	SAMEA1571945	NULL	NULL	0	0	NULL	NULL	NULL	NULL	NULL	NULL	NULL	Salmonella enterica subsp. enterica serovar Typhimurium	Typhimurium	28901	SC	12/21/12	NULL	NULL	PDT000033242.1	6/20/14	90371	NULL	NULL
ERR212522	PDT000033217.1|SAMEA1571903||Salmonella enterica subsp. enterica serovar Typhimurium||||Generic	0	PAIRED	NULL	NULL	ILLUMINA	NULL	NULL	NULL	4879283	4996487	6	NULL	Generic	PRJEB3164	SAMEA1571903	NULL	NULL	0	0	NULL	NULL	NULL	NULL	NULL	NULL	NULL	Salmonella enterica subsp. enterica serovar Typhimurium	Typhimurium	28901	SC	12/21/12	NULL	NULL	PDT000033217.1	6/20/14	90371	NULL	NULL
ERR212523	PDT000033298.1|SAMEA1572053||Salmonella enterica subsp. enterica serovar Typhimurium||||Generic	0	PAIRED	NULL	NULL	ILLUMINA	NULL	NULL	NULL	1821138	5012384	35	NULL	Generic	PRJEB3164	SAMEA1572053	NULL	NULL	0	0	NULL	NULL	NULL	NULL	NULL	NULL	NULL	Salmonella enterica subsp. enterica serovar Typhimurium	Typhimurium	28901	SC	12/21/12	NULL	NULL	PDT000033298.1	6/20/14	90371	NULL	NULL
ERR212524	PDT000030793.1|SAMEA1572036||Salmonella enterica subsp. enterica serovar Enteritidis||||Generic	0	PAIRED	NULL	NULL	ILLUMINA	NULL	NULL	NULL	335251	4696470	42	NULL	Generic	PRJEB3164	SAMEA1572036	NULL	NULL	0	0	NULL	NULL	NULL	NULL	NULL	NULL	NULL	Salmonella enterica subsp. enterica serovar Enteritidis	Enteritidis	28901	SC	12/21/12	NULL	NULL	PDT000030793.1	5/27/14	149539	NULL	NULL
ERR212525	PDT000033277.1|SAMEA1572015||Salmonella enterica subsp. enterica serovar Typhimurium||||Generic	0	PAIRED	NULL	NULL	ILLUMINA	NULL	NULL	NULL	412021	5044498	125	NULL	Generic	PRJEB3164	SAMEA1572015	NULL	NULL	0	0	NULL	NULL	NULL	NULL	NULL	NULL	NULL	Salmonella enterica subsp. enterica serovar Typhimurium	Typhimurium	28901	SC	12/21/12	NULL	NULL	PDT000033277.1	6/20/14	90371	NULL	NULL
ERR212526	PDT000030778.1|SAMEA1571995||Salmonella enterica subsp. enterica serovar Enteritidis||||Generic	0	PAIRED	NULL	NULL	ILLUMINA	NULL	NULL	NULL	521071	5070347	159	NULL	Generic	PRJEB3164	SAMEA1571995	NULL	NULL	0	0	NULL	NULL	NULL	NULL	NULL	NULL	NULL	Salmonella enterica subsp. enterica serovar Enteritidis	Enteritidis	28901	SC	12/21/12	NULL	NULL	PDT000030778.1	5/27/14	149539	NULL	NULL
ERR212527	PDT000033257.1|SAMEA1571973||Salmonella enterica subsp. enterica serovar Typhimurium||||Generic	0	PAIRED	NULL	NULL	ILLUMINA	NULL	NULL	NULL	1041229	4703530	21	NULL	Generic	PRJEB3164	SAMEA1571973	NULL	NULL	0	0	NULL	NULL	NULL	NULL	NULL	NULL	NULL	Salmonella enterica subsp. enterica serovar Typhimurium	Typhimurium	28901	SC	12/21/12	NULL	NULL	PDT000033257.1	6/20/14	90371	NULL	NULL
ERR212528	PDT000033254.1|SAMEA1571969||Salmonella enterica subsp. enterica serovar Typhimurium||||Generic	0	PAIRED	NULL	NULL	ILLUMINA	NULL	NULL	NULL	259771	4726505	88	NULL	Generic	PRJEB3164	SAMEA1571969	NULL	NULL	0	0	NULL	NULL	NULL	NULL	NULL	NULL	NULL	Salmonella enterica subsp. enterica serovar Typhimurium	Typhimurium	28901	SC	12/21/12	NULL	NULL	PDT000033254.1	6/20/14	90371	NULL	NULL
ERR212529	PDT000033246.1|SAMEA1571953||Salmonella enterica subsp. enterica serovar Typhimurium||||Generic	0	PAIRED	NULL	NULL	ILLUMINA	NULL	NULL	NULL	4879430	4996461	7	NULL	Generic	PRJEB3164	SAMEA1571953	NULL	NULL	0	0	NULL	NULL	NULL	NULL	NULL	NULL	NULL	Salmonella enterica subsp. enterica serovar Typhimurium	Typhimurium	28901	SC	12/21/12	NULL	NULL	PDT000033246.1	6/20/14	90371	NULL	NULL
ERR212530	PDT000033231.1|SAMEA1571928||Salmonella enterica subsp. enterica serovar Typhimurium||||Generic	0	PAIRED	NULL	NULL	ILLUMINA	NULL	NULL	NULL	2693381	4883708	3	NULL	Generic	PRJEB3164	SAMEA1571928	NULL	NULL	0	0	NULL	NULL	NULL	NULL	NULL	NULL	NULL	Salmonella enterica subsp. enterica serovar Typhimurium	Typhimurium	28901	SC	12/21/12	NULL	NULL	PDT000033231.1	6/20/14	90371	NULL	NULL
ERR212531	PDT000030750.1|SAMEA1571911||Salmonella enterica subsp. enterica serovar Enteritidis||||Generic	0	PAIRED	NULL	NULL	ILLUMINA	NULL	NULL	NULL	659908	4705396	22	NULL	Generic	PRJEB3164	SAMEA1571911	NULL	NULL	0	0	NULL	NULL	NULL	NULL	NULL	NULL	NULL	Salmonella enterica subsp. enterica serovar Enteritidis	Enteritidis	28901	SC	12/21/12	NULL	NULL	PDT000030750.1	5/27/14	149539	NULL	NULL
ERR212532	PDT000033301.1|SAMEA1572060||Salmonella enterica subsp. enterica serovar Typhimurium||||Generic	0	PAIRED	NULL	NULL	ILLUMINA	NULL	NULL	NULL	1026300	5046023	29	NULL	Generic	PRJEB3164	SAMEA1572060	NULL	NULL	0	0	NULL	NULL	NULL	NULL	NULL	NULL	NULL	Salmonella enterica subsp. enterica serovar Typhimurium	Typhimurium	28901	SC	12/21/12	NULL	NULL	PDT000033301.1	6/20/14	90371	NULL	NULL
ERR212533	PDT000033268.1|SAMEA1571997||Salmonella enterica subsp. enterica serovar Typhimurium||||Generic	0	PAIRED	NULL	NULL	ILLUMINA	NULL	NULL	NULL	909525	5069026	18	NULL	Generic	PRJEB3164	SAMEA1571997	NULL	NULL	0	0	NULL	NULL	NULL	NULL	NULL	NULL	NULL	Salmonella enterica subsp. enterica serovar Typhimurium	Typhimurium	28901	SC	12/21/12	NULL	NULL	PDT000033268.1	6/20/14	90371	NULL	NULL
ERR212539	PDT000030757.1|SAMEA1571940||Salmonella enterica subsp. enterica serovar Enteritidis||||Generic	0	PAIRED	NULL	NULL	ILLUMINA	NULL	NULL	NULL	545927	4703991	20	NULL	Generic	PRJEB3164	SAMEA1571940	NULL	NULL	0	0	NULL	NULL	NULL	NULL	NULL	NULL	NULL	Salmonella enterica subsp. enterica serovar Enteritidis	Enteritidis	28901	SC	12/21/12	NULL	NULL	PDT000030757.1	5/27/14	149539	NULL	NULL
ERR212540	PDT000033272.1|SAMEA1572003||Salmonella enterica subsp. enterica serovar Typhimurium||||Generic	0	PAIRED	NULL	NULL	ILLUMINA	NULL	NULL	NULL	825869	4694847	47	NULL	Generic	PRJEB3164	SAMEA1572003	NULL	NULL	0	0	NULL	NULL	NULL	NULL	NULL	NULL	NULL	Salmonella enterica subsp. enterica serovar Typhimurium	Typhimurium	28901	SC	12/21/12	NULL	NULL	PDT000033272.1	6/20/14	90371	NULL	NULL
ERR212546	PDT000033248.1|SAMEA1571958||Salmonella enterica subsp. enterica serovar Typhimurium||||Generic	0	PAIRED	NULL	NULL	ILLUMINA	NULL	NULL	NULL	188688	4640321	97	NULL	Generic	PRJEB3164	SAMEA1571958	NULL	NULL	0	0	NULL	NULL	NULL	NULL	NULL	NULL	NULL	Salmonella enterica subsp. enterica serovar Typhimurium	Typhimurium	28901	SC	12/21/12	NULL	NULL	PDT000033248.1	6/20/14	90371	NULL	NULL
ERR212548	PDT000033271.1|SAMEA1572002||Salmonella enterica subsp. enterica serovar Typhimurium||||Generic	0	PAIRED	NULL	NULL	ILLUMINA	NULL	NULL	NULL	276012	4852574	45	NULL	Generic	PRJEB3164	SAMEA1572002	NULL	NULL	0	0	NULL	NULL	NULL	NULL	NULL	NULL	NULL	Salmonella enterica subsp. enterica serovar Typhimurium	Typhimurium	28901	SC	12/21/12	NULL	NULL	PDT000033271.1	6/20/14	90371	NULL	NULL
ERR212549	PDT000033279.1|SAMEA1572018||Salmonella enterica subsp. enterica serovar Typhimurium||||Generic	0	PAIRED	NULL	NULL	ILLUMINA	NULL	NULL	NULL	1368631	4937267	11	NULL	Generic	PRJEB3164	SAMEA1572018	NULL	NULL	0	0	NULL	NULL	NULL	NULL	NULL	NULL	NULL	Salmonella enterica subsp. enterica serovar Typhimurium	Typhimurium	28901	SC	12/21/12	NULL	NULL	PDT000033279.1	6/20/14	90371	NULL	NULL
ERR212551	PDT000030808.1|SAMEA1572062||Salmonella enterica subsp. enterica serovar Enteritidis||||Generic	0	PAIRED	NULL	NULL	ILLUMINA	NULL	NULL	NULL	4767253	4997694	9	NULL	Generic	PRJEB3164	SAMEA1572062	NULL	NULL	0	0	NULL	NULL	NULL	NULL	NULL	NULL	NULL	Salmonella enterica subsp. enterica serovar Enteritidis	Enteritidis	28901	SC	12/21/12	NULL	NULL	PDT000030808.1	5/27/14	149539	NULL	NULL
ERR212553	PDT000030779.1|SAMEA1571999||Salmonella enterica subsp. enterica serovar Enteritidis||||Generic	0	PAIRED	NULL	NULL	ILLUMINA	NULL	NULL	NULL	506881	4648206	37	NULL	Generic	PRJEB3164	SAMEA1571999	NULL	NULL	0	0	NULL	NULL	NULL	NULL	NULL	NULL	NULL	Salmonella enterica subsp. enterica serovar Enteritidis	Enteritidis	28901	SC	12/21/12	NULL	NULL	PDT000030779.1	5/27/14	149539	NULL	NULL
ERR212554	PDT000030788.1|SAMEA1572021||Salmonella enterica subsp. enterica serovar Enteritidis||||Generic	0	PAIRED	NULL	NULL	ILLUMINA	NULL	NULL	NULL	495775	4912186	61	NULL	Generic	PRJEB3164	SAMEA1572021	NULL	NULL	0	0	NULL	NULL	NULL	NULL	NULL	NULL	NULL	Salmonella enterica subsp. enterica serovar Enteritidis	Enteritidis	28901	SC	12/21/12	NULL	NULL	PDT000030788.1	5/27/14	149539	NULL	NULL
ERR212556	PDT000033256.1|SAMEA1571972||Salmonella enterica subsp. enterica serovar Typhimurium||||Generic	0	PAIRED	NULL	NULL	ILLUMINA	NULL	NULL	NULL	307039	4682656	35	NULL	Generic	PRJEB3164	SAMEA1571972	NULL	NULL	0	0	NULL	NULL	NULL	NULL	NULL	NULL	NULL	Salmonella enterica subsp. enterica serovar Typhimurium	Typhimurium	28901	SC	12/21/12	NULL	NULL	PDT000033256.1	6/20/14	90371	NULL	NULL
ERR212558	PDT000033228.1|SAMEA1571923||Salmonella enterica subsp. enterica serovar Typhimurium||||Generic	0	PAIRED	NULL	NULL	ILLUMINA	NULL	NULL	NULL	3922732	4878410	4	NULL	Generic	PRJEB3164	SAMEA1571923	NULL	NULL	0	0	NULL	NULL	NULL	NULL	NULL	NULL	NULL	Salmonella enterica subsp. enterica serovar Typhimurium	Typhimurium	28901	SC	12/21/12	NULL	NULL	PDT000033228.1	6/20/14	90371	NULL	NULL
ERR212559	PDT000033293.1|SAMEA1572039||Salmonella enterica subsp. enterica serovar Typhimurium||||Generic	0	PAIRED	NULL	NULL	ILLUMINA	NULL	NULL	NULL	442357	4854615	41	NULL	Generic	PRJEB3164	SAMEA1572039	NULL	NULL	0	0	NULL	NULL	NULL	NULL	NULL	NULL	NULL	Salmonella enterica subsp. enterica serovar Typhimurium	Typhimurium	28901	SC	12/21/12	NULL	NULL	PDT000033293.1	6/20/14	90371	NULL	NULL
ERR212560	PDT000033286.1|SAMEA1572031||Salmonella enterica subsp. enterica serovar Typhimurium||||Generic	0	PAIRED	NULL	NULL	ILLUMINA	NULL	NULL	NULL	423961	4701634	43	NULL	Generic	PRJEB3164	SAMEA1572031	NULL	NULL	0	0	NULL	NULL	NULL	NULL	NULL	NULL	NULL	Salmonella enterica subsp. enterica serovar Typhimurium	Typhimurium	28901	SC	12/21/12	NULL	NULL	PDT000033286.1	6/20/14	90371	NULL	NULL
ERR212562	PDT000033288.1|SAMEA1572033||Salmonella enterica subsp. enterica serovar Typhimurium||||Generic	0	PAIRED	NULL	NULL	ILLUMINA	NULL	NULL	NULL	490592	4728231	36	NULL	Generic	PRJEB3164	SAMEA1572033	NULL	NULL	0	0	NULL	NULL	NULL	NULL	NULL	NULL	NULL	Salmonella enterica subsp. enterica serovar Typhimurium	Typhimurium	28901	SC	12/21/12	NULL	NULL	PDT000033288.1	6/20/14	90371	NULL	NULL
ERR212563	PDT000033275.1|SAMEA1572010||Salmonella enterica subsp. enterica serovar Typhimurium||||Generic	0	PAIRED	NULL	NULL	ILLUMINA	NULL	NULL	NULL	1678363	4966721	22	NULL	Generic	PRJEB3164	SAMEA1572010	NULL	NULL	0	0	NULL	NULL	NULL	NULL	NULL	NULL	NULL	Salmonella enterica subsp. enterica serovar Typhimurium	Typhimurium	28901	SC	12/21/12	NULL	NULL	PDT000033275.1	6/20/14	90371	NULL	NULL
ERR212564	PDT000030776.1|SAMEA1571989||Salmonella enterica subsp. enterica serovar Enteritidis||H58|Ke378|Generic	0	PAIRED	NULL	NULL	ILLUMINA	NULL	NULL	NULL	4768389	4998528	9	NULL	Generic	PRJEB3164	SAMEA1571989	NULL	2008	0	0	Kenya	Homo sapiens	NULL	Not known	NULL	NULL	NULL	Salmonella enterica subsp. enterica serovar Enteritidis	H58	28901	SC	12/21/12	Ke378	NULL	PDT000030776.1	5/27/14	149539	NULL	NULL
ERR212565	PDT000033253.1|SAMEA1571968||Salmonella enterica subsp. enterica serovar Typhimurium||||Generic	0	PAIRED	NULL	NULL	ILLUMINA	NULL	NULL	NULL	302358	4963493	63	NULL	Generic	PRJEB3164	SAMEA1571968	NULL	NULL	0	0	NULL	NULL	NULL	NULL	NULL	NULL	NULL	Salmonella enterica subsp. enterica serovar Typhimurium	Typhimurium	28901	SC	12/21/12	NULL	NULL	PDT000033253.1	6/20/14	90371	NULL	NULL
ERR212566	PDT000033243.1|SAMEA1571946||Salmonella enterica subsp. enterica serovar Typhimurium||||Generic	0	PAIRED	NULL	NULL	ILLUMINA	NULL	NULL	NULL	4832729	4850581	20	NULL	Generic	PRJEB3164	SAMEA1571946	NULL	NULL	0	0	NULL	NULL	NULL	NULL	NULL	NULL	NULL	Salmonella enterica subsp. enterica serovar Typhimurium	Typhimurium	28901	SC	12/21/12	NULL	NULL	PDT000033243.1	6/20/14	90371	NULL	NULL
ERR212567	PDT000033240.1|SAMEA1571942||Salmonella enterica subsp. enterica serovar Typhimurium||||Generic	0	PAIRED	NULL	NULL	ILLUMINA	NULL	NULL	NULL	1224876	4991420	22	NULL	Generic	PRJEB3164	SAMEA1571942	NULL	NULL	0	0	NULL	NULL	NULL	NULL	NULL	NULL	NULL	Salmonella enterica subsp. enterica serovar Typhimurium	Typhimurium	28901	SC	12/21/12	NULL	NULL	PDT000033240.1	6/20/14	90371	NULL	NULL
ERR212569	PDT000033221.1|SAMEA1571908||Salmonella enterica subsp. enterica serovar Typhimurium||||Generic	0	PAIRED	NULL	NULL	ILLUMINA	NULL	NULL	NULL	871573	5045702	28	NULL	Generic	PRJEB3164	SAMEA1571908	NULL	NULL	0	0	NULL	NULL	NULL	NULL	NULL	NULL	NULL	Salmonella enterica subsp. enterica serovar Typhimurium	Typhimurium	28901	SC	12/21/12	NULL	NULL	PDT000033221.1	6/20/14	90371	NULL	NULL
ERR212570	PDT000033295.1|SAMEA1572049||Salmonella enterica subsp. enterica serovar Typhimurium||||Generic	0	PAIRED	NULL	NULL	ILLUMINA	NULL	NULL	NULL	877766	4940702	22	NULL	Generic	PRJEB3164	SAMEA1572049	NULL	NULL	0	0	NULL	NULL	NULL	NULL	NULL	NULL	NULL	Salmonella enterica subsp. enterica serovar Typhimurium	Typhimurium	28901	SC	12/21/12	NULL	NULL	PDT000033295.1	6/20/14	90371	NULL	NULL
ERR212571	PDT000033287.1|SAMEA1572032||Salmonella enterica subsp. enterica serovar Typhimurium||||Generic	0	PAIRED	NULL	NULL	ILLUMINA	NULL	NULL	NULL	2830829	5159871	27	NULL	Generic	PRJEB3164	SAMEA1572032	NULL	NULL	0	0	NULL	NULL	NULL	NULL	NULL	NULL	NULL	Salmonella enterica subsp. enterica serovar Typhimurium	Typhimurium	28901	SC	12/21/12	NULL	NULL	PDT000033287.1	6/20/14	90371	NULL	NULL
ERR212572	PDT000033302.1|SAMEA1572065||Salmonella enterica subsp. enterica serovar Typhimurium||||Generic	0	PAIRED	NULL	NULL	ILLUMINA	NULL	NULL	NULL	276012	4855727	45	NULL	Generic	PRJEB3164	SAMEA1572065	NULL	NULL	0	0	NULL	NULL	NULL	NULL	NULL	NULL	NULL	Salmonella enterica subsp. enterica serovar Typhimurium	Typhimurium	28901	SC	12/21/12	NULL	NULL	PDT000033302.1	6/20/14	90371	NULL	NULL
ERR212574	PDT000033229.1|SAMEA1571925||Salmonella enterica subsp. enterica serovar Typhimurium||||Generic	0	PAIRED	NULL	NULL	ILLUMINA	NULL	NULL	NULL	276010	4911143	82	NULL	Generic	PRJEB3164	SAMEA1571925	NULL	NULL	0	0	NULL	NULL	NULL	NULL	NULL	NULL	NULL	Salmonella enterica subsp. enterica serovar Typhimurium	Typhimurium	28901	SC	12/21/12	NULL	NULL	PDT000033229.1	6/20/14	90371	NULL	NULL
ERR212576	PDT000033251.1|SAMEA1571963||Salmonella enterica subsp. enterica serovar Typhimurium||||Generic	0	PAIRED	NULL	NULL	ILLUMINA	NULL	NULL	NULL	684354	4858479	59	NULL	Generic	PRJEB3164	SAMEA1571963	NULL	NULL	0	0	NULL	NULL	NULL	NULL	NULL	NULL	NULL	Salmonella enterica subsp. enterica serovar Typhimurium	Typhimurium	28901	SC	12/21/12	NULL	NULL	PDT000033251.1	6/20/14	90371	NULL	NULL
ERR212577	PDT000033276.1|SAMEA1572011||Salmonella enterica subsp. enterica serovar Typhimurium||||Generic	0	PAIRED	NULL	NULL	ILLUMINA	NULL	NULL	NULL	306291	4894556	49	NULL	Generic	PRJEB3164	SAMEA1572011	NULL	NULL	0	0	NULL	NULL	NULL	NULL	NULL	NULL	NULL	Salmonella enterica subsp. enterica serovar Typhimurium	Typhimurium	28901	SC	12/21/12	NULL	NULL	PDT000033276.1	6/20/14	90371	NULL	NULL
ERR212578	PDT000033274.1|SAMEA1572007||Salmonella enterica subsp. enterica serovar Typhimurium||||Generic	0	PAIRED	NULL	NULL	ILLUMINA	NULL	NULL	NULL	305978	4776635	119	NULL	Generic	PRJEB3164	SAMEA1572007	NULL	NULL	0	0	NULL	NULL	NULL	NULL	NULL	NULL	NULL	Salmonella enterica subsp. enterica serovar Typhimurium	Typhimurium	28901	SC	12/21/12	NULL	NULL	PDT000033274.1	6/20/14	90371	NULL	NULL
ERR212580	PDT000033297.1|SAMEA1572052||Salmonella enterica subsp. enterica serovar Typhimurium||||Generic	0	PAIRED	NULL	NULL	ILLUMINA	NULL	NULL	NULL	313838	4627604	57	NULL	Generic	PRJEB3164	SAMEA1572052	NULL	NULL	0	0	NULL	NULL	NULL	NULL	NULL	NULL	NULL	Salmonella enterica subsp. enterica serovar Typhimurium	Typhimurium	28901	SC	12/21/12	NULL	NULL	PDT000033297.1	6/20/14	90371	NULL	NULL
ERR212581	PDT000033294.1|SAMEA1572041||Salmonella enterica subsp. enterica serovar Typhimurium||||Generic	0	PAIRED	NULL	NULL	ILLUMINA	NULL	NULL	NULL	730739	4722491	54	NULL	Generic	PRJEB3164	SAMEA1572041	NULL	NULL	0	0	NULL	NULL	NULL	NULL	NULL	NULL	NULL	Salmonella enterica subsp. enterica serovar Typhimurium	Typhimurium	28901	SC	12/21/12	NULL	NULL	PDT000033294.1	6/20/14	90371	NULL	NULL
ERR212591	PDT000033296.1|SAMEA1572050||Salmonella enterica subsp. enterica serovar Typhimurium||||Generic	0	PAIRED	NULL	NULL	ILLUMINA	NULL	NULL	NULL	871573	5179100	58	NULL	Generic	PRJEB3164	SAMEA1572050	NULL	NULL	0	0	NULL	NULL	NULL	NULL	NULL	NULL	NULL	Salmonella enterica subsp. enterica serovar Typhimurium	Typhimurium	28901	SC	12/21/12	NULL	NULL	PDT000033296.1	6/20/14	90371	NULL	NULL
ERR212592	PDT000033220.1|SAMEA1571907||Salmonella enterica subsp. enterica serovar Typhimurium||||Generic	0	PAIRED	NULL	NULL	ILLUMINA	NULL	NULL	NULL	1226256	4978162	14	NULL	Generic	PRJEB3164	SAMEA1571907	NULL	NULL	0	0	NULL	NULL	NULL	NULL	NULL	NULL	NULL	Salmonella enterica subsp. enterica serovar Typhimurium	Typhimurium	28901	SC	12/21/12	NULL	NULL	PDT000033220.1	6/20/14	90371	NULL	NULL
ERR212593	PDT000033226.1|SAMEA1571919||Salmonella enterica subsp. enterica serovar Typhimurium||||Generic	0	PAIRED	NULL	NULL	ILLUMINA	NULL	NULL	NULL	1678430	4984941	22	NULL	Generic	PRJEB3164	SAMEA1571919	NULL	NULL	0	0	NULL	NULL	NULL	NULL	NULL	NULL	NULL	Salmonella enterica subsp. enterica serovar Typhimurium	Typhimurium	28901	SC	12/21/12	NULL	NULL	PDT000033226.1	6/20/14	90371	NULL	NULL
ERR212594	PDT000030755.1|SAMEA1571935||Salmonella enterica subsp. enterica serovar Enteritidis||||Generic	0	PAIRED	NULL	NULL	ILLUMINA	NULL	NULL	NULL	660149	4706865	23	NULL	Generic	PRJEB3164	SAMEA1571935	NULL	NULL	0	0	NULL	NULL	NULL	NULL	NULL	NULL	NULL	Salmonella enterica subsp. enterica serovar Enteritidis	Enteritidis	28901	SC	12/21/12	NULL	NULL	PDT000030755.1	5/27/14	149539	NULL	NULL
ERR212595	PDT000033245.1|SAMEA1571952||Salmonella enterica subsp. enterica serovar Typhimurium||||Generic	0	PAIRED	NULL	NULL	ILLUMINA	NULL	NULL	NULL	1678429	4979824	23	NULL	Generic	PRJEB3164	SAMEA1571952	NULL	NULL	0	0	NULL	NULL	NULL	NULL	NULL	NULL	NULL	Salmonella enterica subsp. enterica serovar Typhimurium	Typhimurium	28901	SC	12/21/12	NULL	NULL	PDT000033245.1	6/20/14	90371	NULL	NULL
ERR212596	PDT000033249.1|SAMEA1571961||Salmonella enterica subsp. enterica serovar Typhimurium||||Generic	0	PAIRED	NULL	NULL	ILLUMINA	NULL	NULL	NULL	1608496	5014755	67	NULL	Generic	PRJEB3164	SAMEA1571961	NULL	NULL	0	0	NULL	NULL	NULL	NULL	NULL	NULL	NULL	Salmonella enterica subsp. enterica serovar Typhimurium	Typhimurium	28901	SC	12/21/12	NULL	NULL	PDT000033249.1	6/20/14	90371	NULL	NULL
ERR212598	PDT000033273.1|SAMEA1572006||Salmonella enterica subsp. enterica serovar Typhimurium||||Generic	0	PAIRED	NULL	NULL	ILLUMINA	NULL	NULL	NULL	148067	4685818	292	NULL	Generic	PRJEB3164	SAMEA1572006	NULL	NULL	0	0	NULL	NULL	NULL	NULL	NULL	NULL	NULL	Salmonella enterica subsp. enterica serovar Typhimurium	Typhimurium	28901	SC	12/21/12	NULL	NULL	PDT000033273.1	6/20/14	90371	NULL	NULL
ERR212599	PDT000033285.1|SAMEA1572030||Salmonella enterica subsp. enterica serovar Typhimurium||||Generic	0	PAIRED	NULL	NULL	ILLUMINA	NULL	NULL	NULL	218707	4564914	55	NULL	Generic	PRJEB3164	SAMEA1572030	NULL	NULL	0	0	NULL	NULL	NULL	NULL	NULL	NULL	NULL	Salmonella enterica subsp. enterica serovar Typhimurium	Typhimurium	28901	SC	12/21/12	NULL	NULL	PDT000033285.1	6/20/14	90371	NULL	NULL
ERR212600	PDT000033290.1|SAMEA1572035||Salmonella enterica subsp. enterica serovar Typhimurium||||Generic	0	PAIRED	NULL	NULL	ILLUMINA	NULL	NULL	NULL	294458	4553356	129	NULL	Generic	PRJEB3164	SAMEA1572035	NULL	NULL	0	0	NULL	NULL	NULL	NULL	NULL	NULL	NULL	Salmonella enterica subsp. enterica serovar Typhimurium	Typhimurium	28901	SC	12/21/12	NULL	NULL	PDT000033290.1	6/20/14	90371	NULL	NULL
ERR212601	PDT000030812.1|SAMEA1572068||Salmonella enterica subsp. enterica serovar Enteritidis||||Generic	0	PAIRED	NULL	NULL	ILLUMINA	NULL	NULL	NULL	246487	4859519	127	NULL	Generic	PRJEB3164	SAMEA1572068	NULL	NULL	0	0	NULL	NULL	NULL	NULL	NULL	NULL	NULL	Salmonella enterica subsp. enterica serovar Enteritidis	Enteritidis	28901	SC	12/21/12	NULL	NULL	PDT000030812.1	5/27/14	149539	NULL	NULL
ERR212602	PDT000030768.1|SAMEA1571971||Salmonella enterica subsp. enterica serovar Enteritidis||||Generic	0	PAIRED	NULL	NULL	ILLUMINA	NULL	NULL	NULL	1080778	4815330	37	NULL	Generic	PRJEB3164	SAMEA1571971	NULL	NULL	0	0	NULL	NULL	NULL	NULL	NULL	NULL	NULL	Salmonella enterica subsp. enterica serovar Enteritidis	Enteritidis	28901	SC	12/21/12	NULL	NULL	PDT000030768.1	5/27/14	149539	NULL	NULL
ERR212603	PDT000030760.1|SAMEA1571949||Salmonella enterica subsp. enterica serovar Enteritidis||||Generic	0	PAIRED	NULL	NULL	ILLUMINA	NULL	NULL	NULL	525959	4629111	19	NULL	Generic	PRJEB3164	SAMEA1571949	NULL	NULL	0	0	NULL	NULL	NULL	NULL	NULL	NULL	NULL	Salmonella enterica subsp. enterica serovar Enteritidis	Enteritidis	28901	SC	12/21/12	NULL	NULL	PDT000030760.1	5/27/14	149539	NULL	NULL
ERR212605	PDT000033269.1|SAMEA1571998||Salmonella enterica subsp. enterica serovar Typhimurium||||Generic	0	PAIRED	NULL	NULL	ILLUMINA	NULL	NULL	NULL	4879396	5017395	20	NULL	Generic	PRJEB3164	SAMEA1571998	NULL	NULL	0	0	NULL	NULL	NULL	NULL	NULL	NULL	NULL	Salmonella enterica subsp. enterica serovar Typhimurium	Typhimurium	28901	SC	12/21/12	NULL	NULL	PDT000033269.1	6/20/14	90371	NULL	NULL
ERR212606	PDT000033263.1|SAMEA1571985||Salmonella enterica subsp. enterica serovar Typhimurium||||Generic	0	PAIRED	NULL	NULL	ILLUMINA	NULL	NULL	NULL	4879263	4881346	2	NULL	Generic	PRJEB3164	SAMEA1571985	NULL	NULL	0	0	NULL	NULL	NULL	NULL	NULL	NULL	NULL	Salmonella enterica subsp. enterica serovar Typhimurium	Typhimurium	28901	SC	12/21/12	NULL	NULL	PDT000033263.1	6/20/14	90371	NULL	NULL
ERR212607	PDT000030807.1|SAMEA1572061||Salmonella enterica subsp. enterica serovar Enteritidis||||Generic	0	PAIRED	NULL	NULL	ILLUMINA	NULL	NULL	NULL	571501	4702804	25	NULL	Generic	PRJEB3164	SAMEA1572061	NULL	NULL	0	0	NULL	NULL	NULL	NULL	NULL	NULL	NULL	Salmonella enterica subsp. enterica serovar Enteritidis	Enteritidis	28901	SC	12/21/12	NULL	NULL	PDT000030807.1	5/27/14	149539	NULL	NULL
ERR212608	PDT000033291.1|SAMEA1572037||Salmonella enterica subsp. enterica serovar Typhimurium||||Generic	0	PAIRED	NULL	NULL	ILLUMINA	NULL	NULL	NULL	2693405	4900571	4	NULL	Generic	PRJEB3164	SAMEA1572037	NULL	NULL	0	0	NULL	NULL	NULL	NULL	NULL	NULL	NULL	Salmonella enterica subsp. enterica serovar Typhimurium	Typhimurium	28901	SC	12/21/12	NULL	NULL	PDT000033291.1	6/20/14	90371	NULL	NULL
ERR212610	PDT000033265.1|SAMEA1571993||Salmonella enterica subsp. enterica serovar Typhimurium||||Generic	0	PAIRED	NULL	NULL	ILLUMINA	NULL	NULL	NULL	222900	9055152	292	NULL	Generic	PRJEB3164	SAMEA1571993	NULL	NULL	0	0	NULL	NULL	NULL	NULL	NULL	NULL	NULL	Salmonella enterica subsp. enterica serovar Typhimurium	Typhimurium	28901	SC	12/21/12	NULL	NULL	PDT000033265.1	6/20/14	90371	NULL	NULL
ERR212611	PDT000033258.1|SAMEA1571974||Salmonella enterica subsp. enterica serovar Typhimurium||||Generic	0	PAIRED	NULL	NULL	ILLUMINA	NULL	NULL	NULL	303496	4954029	59	NULL	Generic	PRJEB3164	SAMEA1571974	NULL	NULL	0	0	NULL	NULL	NULL	NULL	NULL	NULL	NULL	Salmonella enterica subsp. enterica serovar Typhimurium	Typhimurium	28901	SC	12/21/12	NULL	NULL	PDT000033258.1	6/20/14	90371	NULL	NULL
ERR212612	PDT000033227.1|SAMEA1571921||Salmonella enterica subsp. enterica serovar Typhimurium||||Generic	0	PAIRED	NULL	NULL	ILLUMINA	NULL	NULL	NULL	2693411	4885242	4	NULL	Generic	PRJEB3164	SAMEA1571921	NULL	NULL	0	0	NULL	NULL	NULL	NULL	NULL	NULL	NULL	Salmonella enterica subsp. enterica serovar Typhimurium	Typhimurium	28901	SC	12/21/12	NULL	NULL	PDT000033227.1	6/20/14	90371	NULL	NULL
ERR212613	PDT000033236.1|SAMEA1571934||Salmonella enterica subsp. enterica serovar Typhimurium||||Generic	0	PAIRED	NULL	NULL	ILLUMINA	NULL	NULL	NULL	2693372	4895956	5	NULL	Generic	PRJEB3164	SAMEA1571934	NULL	NULL	0	0	NULL	NULL	NULL	NULL	NULL	NULL	NULL	Salmonella enterica subsp. enterica serovar Typhimurium	Typhimurium	28901	SC	12/21/12	NULL	NULL	PDT000033236.1	6/20/14	90371	NULL	NULL
ERR212614	PDT000030761.1|SAMEA1571951||Salmonella enterica subsp. enterica serovar Enteritidis||||Generic	0	PAIRED	NULL	NULL	ILLUMINA	NULL	NULL	NULL	242879	4663740	71	NULL	Generic	PRJEB3164	SAMEA1571951	NULL	NULL	0	0	NULL	NULL	NULL	NULL	NULL	NULL	NULL	Salmonella enterica subsp. enterica serovar Enteritidis	Enteritidis	28901	SC	12/21/12	NULL	NULL	PDT000030761.1	5/27/14	149539	NULL	NULL
ERR212615	PDT000033241.1|SAMEA1571943||Salmonella enterica subsp. enterica serovar Typhimurium||||Generic	0	PAIRED	NULL	NULL	ILLUMINA	NULL	NULL	NULL	4879280	4898290	3	NULL	Generic	PRJEB3164	SAMEA1571943	NULL	NULL	0	0	NULL	NULL	NULL	NULL	NULL	NULL	NULL	Salmonella enterica subsp. enterica serovar Typhimurium	Typhimurium	28901	SC	12/21/12	NULL	NULL	PDT000033241.1	6/20/14	90371	NULL	NULL
ERR212616	PDT000033250.1|SAMEA1571962||Salmonella enterica subsp. enterica serovar Typhimurium||||Generic	0	PAIRED	NULL	NULL	ILLUMINA	NULL	NULL	NULL	4879037	4879037	1	NULL	Generic	PRJEB3164	SAMEA1571962	NULL	NULL	0	0	NULL	NULL	NULL	NULL	NULL	NULL	NULL	Salmonella enterica subsp. enterica serovar Typhimurium	Typhimurium	28901	SC	12/21/12	NULL	NULL	PDT000033250.1	6/20/14	90371	NULL	NULL
ERR212617	PDT000033267.1|SAMEA1571996||Salmonella enterica subsp. enterica serovar Typhimurium||||Generic	0	PAIRED	NULL	NULL	ILLUMINA	NULL	NULL	NULL	1821128	5042680	26	NULL	Generic	PRJEB3164	SAMEA1571996	NULL	NULL	0	0	NULL	NULL	NULL	NULL	NULL	NULL	NULL	Salmonella enterica subsp. enterica serovar Typhimurium	Typhimurium	28901	SC	12/21/12	NULL	NULL	PDT000033267.1	6/20/14	90371	NULL	NULL
ERR212618	PDT000030781.1|SAMEA1572004||Salmonella enterica subsp. enterica serovar Enteritidis||||Generic	0	PAIRED	NULL	NULL	ILLUMINA	NULL	NULL	NULL	303143	4951011	61	NULL	Generic	PRJEB3164	SAMEA1572004	NULL	NULL	0	0	NULL	NULL	NULL	NULL	NULL	NULL	NULL	Salmonella enterica subsp. enterica serovar Enteritidis	Enteritidis	28901	SC	12/21/12	NULL	NULL	PDT000030781.1	5/27/14	149539	NULL	NULL
ERR212619	PDT000030791.1|SAMEA1572026||Salmonella enterica subsp. enterica serovar Enteritidis||||Generic	0	PAIRED	NULL	NULL	ILLUMINA	NULL	NULL	NULL	9317	7216408	2081	NULL	Generic	PRJEB3164	SAMEA1572026	NULL	NULL	0	0	NULL	NULL	NULL	NULL	NULL	NULL	NULL	Salmonella enterica subsp. enterica serovar Enteritidis	Enteritidis	28901	SC	12/21/12	NULL	NULL	PDT000030791.1	5/27/14	149539	NULL	NULL
ERR212620	PDT000030804.1|SAMEA1572055||Salmonella enterica subsp. enterica serovar Enteritidis||||Generic	0	PAIRED	NULL	NULL	ILLUMINA	NULL	NULL	NULL	374247	4567642	22	NULL	Generic	PRJEB3164	SAMEA1572055	NULL	NULL	0	0	NULL	NULL	NULL	NULL	NULL	NULL	NULL	Salmonella enterica subsp. enterica serovar Enteritidis	Enteritidis	28901	SC	12/21/12	NULL	NULL	PDT000030804.1	5/27/14	149539	NULL	NULL
ERR212623	PDT000033222.1|SAMEA1571909||Salmonella enterica subsp. enterica serovar Typhimurium||||Generic	0	PAIRED	NULL	NULL	ILLUMINA	NULL	NULL	NULL	564460	8784433	178	NULL	Generic	PRJEB3164	SAMEA1571909	NULL	NULL	0	0	NULL	NULL	NULL	NULL	NULL	NULL	NULL	Salmonella enterica subsp. enterica serovar Typhimurium	Typhimurium	28901	SC	12/21/12	NULL	NULL	PDT000033222.1	6/20/14	90371	NULL	NULL
ERR212624	PDT000030794.1|SAMEA1572040||Salmonella enterica subsp. enterica serovar Enteritidis||||Generic	0	PAIRED	NULL	NULL	ILLUMINA	NULL	NULL	NULL	228276	4923664	225	NULL	Generic	PRJEB3164	SAMEA1572040	NULL	NULL	0	0	NULL	NULL	NULL	NULL	NULL	NULL	NULL	Salmonella enterica subsp. enterica serovar Enteritidis	Enteritidis	28901	SC	12/21/12	NULL	NULL	PDT000030794.1	5/27/14	149539	NULL	NULL
ERR212627	PDT000033261.1|SAMEA1571982||Salmonella enterica subsp. enterica serovar Typhimurium||||Generic	0	PAIRED	NULL	NULL	ILLUMINA	NULL	NULL	NULL	3787695	4958609	24	NULL	Generic	PRJEB3164	SAMEA1571982	NULL	NULL	0	0	NULL	NULL	NULL	NULL	NULL	NULL	NULL	Salmonella enterica subsp. enterica serovar Typhimurium	Typhimurium	28901	SC	12/21/12	NULL	NULL	PDT000033261.1	6/20/14	90371	NULL	NULL
ERR212628	PDT000030780.1|SAMEA1572001||Salmonella enterica subsp. enterica serovar Enteritidis||||Generic	0	PAIRED	NULL	NULL	ILLUMINA	NULL	NULL	NULL	147286	4687137	264	NULL	Generic	PRJEB3164	SAMEA1572001	NULL	NULL	0	0	NULL	NULL	NULL	NULL	NULL	NULL	NULL	Salmonella enterica subsp. enterica serovar Enteritidis	Enteritidis	28901	SC	12/21/12	NULL	NULL	PDT000030780.1	5/27/14	149539	NULL	NULL
ERR212629	PDT000033244.1|SAMEA1571950||Salmonella enterica subsp. enterica serovar Typhimurium||||Generic	0	PAIRED	NULL	NULL	ILLUMINA	NULL	NULL	NULL	727957	4774100	64	NULL	Generic	PRJEB3164	SAMEA1571950	NULL	NULL	0	0	NULL	NULL	NULL	NULL	NULL	NULL	NULL	Salmonella enterica subsp. enterica serovar Typhimurium	Typhimurium	28901	SC	12/21/12	NULL	NULL	PDT000033244.1	6/20/14	90371	NULL	NULL
ERR212630	PDT000030766.1|SAMEA1571964||Salmonella enterica subsp. enterica serovar Enteritidis||||Generic	0	PAIRED	NULL	NULL	ILLUMINA	NULL	NULL	NULL	546069	4696510	20	NULL	Generic	PRJEB3164	SAMEA1571964	NULL	NULL	0	0	NULL	NULL	NULL	NULL	NULL	NULL	NULL	Salmonella enterica subsp. enterica serovar Enteritidis	Enteritidis	28901	SC	12/21/12	NULL	NULL	PDT000030766.1	5/27/14	149539	NULL	NULL
ERR212631	PDT000033225.1|SAMEA1571918||Salmonella enterica subsp. enterica serovar Typhimurium||||Generic	0	PAIRED	NULL	NULL	ILLUMINA	NULL	NULL	NULL	1677688	4960034	25	NULL	Generic	PRJEB3164	SAMEA1571918	NULL	NULL	0	0	NULL	NULL	NULL	NULL	NULL	NULL	NULL	Salmonella enterica subsp. enterica serovar Typhimurium	Typhimurium	28901	SC	12/21/12	NULL	NULL	PDT000033225.1	6/20/14	90371	NULL	NULL
ERR212632	PDT000033230.1|SAMEA1571927||Salmonella enterica subsp. enterica serovar Typhimurium||||Generic	0	PAIRED	NULL	NULL	ILLUMINA	NULL	NULL	NULL	909518	5068813	17	NULL	Generic	PRJEB3164	SAMEA1571927	NULL	NULL	0	0	NULL	NULL	NULL	NULL	NULL	NULL	NULL	Salmonella enterica subsp. enterica serovar Typhimurium	Typhimurium	28901	SC	12/21/12	NULL	NULL	PDT000033230.1	6/20/14	90371	NULL	NULL
ERR212633	PDT000030751.1|SAMEA1571913||Salmonella enterica subsp. enterica serovar Enteritidis||||Generic	0	PAIRED	NULL	NULL	ILLUMINA	NULL	NULL	NULL	1080797	4805999	43	NULL	Generic	PRJEB3164	SAMEA1571913	NULL	NULL	0	0	NULL	NULL	NULL	NULL	NULL	NULL	NULL	Salmonella enterica subsp. enterica serovar Enteritidis	Enteritidis	28901	SC	12/21/12	NULL	NULL	PDT000030751.1	5/27/14	149539	NULL	NULL
ERR212634	PDT000030767.1|SAMEA1571967||Salmonella enterica subsp. enterica serovar Enteritidis||||Generic	0	PAIRED	NULL	NULL	ILLUMINA	NULL	NULL	NULL	3554009	5314155	108	NULL	Generic	PRJEB3164	SAMEA1571967	NULL	NULL	0	0	NULL	NULL	NULL	NULL	NULL	NULL	NULL	Salmonella enterica subsp. enterica serovar Enteritidis	Enteritidis	28901	SC	12/21/12	NULL	NULL	PDT000030767.1	5/27/14	149539	NULL	NULL
ERR212635	PDT000030759.1|SAMEA1571947||Salmonella enterica subsp. enterica serovar Enteritidis||||Generic	0	PAIRED	NULL	NULL	ILLUMINA	NULL	NULL	NULL	4766490	5512783	134	NULL	Generic	PRJEB3164	SAMEA1571947	NULL	NULL	0	0	NULL	NULL	NULL	NULL	NULL	NULL	NULL	Salmonella enterica subsp. enterica serovar Enteritidis	Enteritidis	28901	SC	12/21/12	NULL	NULL	PDT000030759.1	5/27/14	149539	NULL	NULL
ERR212636	PDT000030785.1|SAMEA1572012||Salmonella enterica subsp. enterica serovar Enteritidis||H58|Ke451|Generic	0	PAIRED	NULL	NULL	ILLUMINA	NULL	NULL	NULL	4767828	4996650	9	NULL	Generic	PRJEB3164	SAMEA1572012	NULL	2008	0	0	Kenya	Homo sapiens	NULL	Not known	NULL	NULL	NULL	Salmonella enterica subsp. enterica serovar Enteritidis	H58	28901	SC	12/21/12	Ke451	NULL	PDT000030785.1	5/27/14	149539	NULL	NULL
ERR212637	PDT000030782.1|SAMEA1572005||Salmonella enterica subsp. enterica serovar Enteritidis||H58|Ke452|Generic	0	PAIRED	NULL	NULL	ILLUMINA	NULL	NULL	NULL	2629816	4999148	11	NULL	Generic	PRJEB3164	SAMEA1572005	NULL	2008	0	0	Kenya	Homo sapiens	NULL	Not known	NULL	NULL	NULL	Salmonella enterica subsp. enterica serovar Enteritidis	H58	28901	SC	12/21/12	Ke452	NULL	PDT000030782.1	5/27/14	149539	NULL	NULL
ERR212638	PDT000030772.1|SAMEA1571983||Salmonella enterica subsp. enterica serovar Enteritidis||H58|Ke453|Generic	0	PAIRED	NULL	NULL	ILLUMINA	NULL	NULL	NULL	4767127	4996559	11	NULL	Generic	PRJEB3164	SAMEA1571983	NULL	2008	0	0	Kenya	Homo sapiens	NULL	Not known	NULL	NULL	NULL	Salmonella enterica subsp. enterica serovar Enteritidis	H58	28901	SC	12/21/12	Ke453	NULL	PDT000030772.1	5/27/14	149539	NULL	NULL
ERR212639	PDT000030802.1|SAMEA1572051||Salmonella enterica subsp. enterica serovar Enteritidis||H58|Ke454|Generic	0	PAIRED	NULL	NULL	ILLUMINA	NULL	NULL	NULL	4768445	4998433	9	NULL	Generic	PRJEB3164	SAMEA1572051	NULL	2008	0	0	Kenya	Homo sapiens	NULL	Not known	NULL	NULL	NULL	Salmonella enterica subsp. enterica serovar Enteritidis	H58	28901	SC	12/21/12	Ke454	NULL	PDT000030802.1	5/27/14	149539	NULL	NULL
ERR212640	PDT000030797.1|SAMEA1572044||Salmonella enterica subsp. enterica serovar Enteritidis||H58|Ke455|Generic	0	PAIRED	NULL	NULL	ILLUMINA	NULL	NULL	NULL	4768062	4998743	11	NULL	Generic	PRJEB3164	SAMEA1572044	NULL	2008	0	0	Kenya	Homo sapiens	NULL	Not known	NULL	NULL	NULL	Salmonella enterica subsp. enterica serovar Enteritidis	H58	28901	SC	12/21/12	Ke455	NULL	PDT000030797.1	5/27/14	149539	NULL	NULL
ERR212641	PDT000033218.1|SAMEA1571904||Salmonella enterica subsp. enterica serovar Typhimurium||||Generic	0	PAIRED	NULL	NULL	ILLUMINA	NULL	NULL	NULL	2611955	4878655	5	NULL	Generic	PRJEB3164	SAMEA1571904	NULL	NULL	0	0	NULL	NULL	NULL	NULL	NULL	NULL	NULL	Salmonella enterica subsp. enterica serovar Typhimurium	Typhimurium	28901	SC	12/21/12	NULL	NULL	PDT000033218.1	6/20/14	90371	NULL	NULL
ERR212642	PDT000033237.1|SAMEA1571936||Salmonella enterica subsp. enterica serovar Typhimurium||||Generic	0	PAIRED	NULL	NULL	ILLUMINA	NULL	NULL	NULL	4781874	4781874	1	NULL	Generic	PRJEB3164	SAMEA1571936	NULL	NULL	0	0	NULL	NULL	NULL	NULL	NULL	NULL	NULL	Salmonella enterica subsp. enterica serovar Typhimurium	Typhimurium	28901	SC	12/21/12	NULL	NULL	PDT000033237.1	6/20/14	90371	NULL	NULL
ERR212643	PDT000030753.1|SAMEA1571916||Salmonella enterica subsp. enterica serovar Enteritidis||H58|Ke458|Generic	0	PAIRED	NULL	NULL	ILLUMINA	NULL	NULL	NULL	4768253	4997660	9	NULL	Generic	PRJEB3164	SAMEA1571916	NULL	2008	0	0	Kenya	Homo sapiens	NULL	Not known	NULL	NULL	NULL	Salmonella enterica subsp. enterica serovar Enteritidis	H58	28901	SC	12/21/12	Ke458	NULL	PDT000030753.1	5/27/14	149539	NULL	NULL
ERR212644	PDT000030811.1|SAMEA1572067||Salmonella enterica subsp. enterica serovar Enteritidis||||Generic	0	PAIRED	NULL	NULL	ILLUMINA	NULL	NULL	NULL	364894	4756762	32	NULL	Generic	PRJEB3164	SAMEA1572067	NULL	NULL	0	0	NULL	NULL	NULL	NULL	NULL	NULL	NULL	Salmonella enterica subsp. enterica serovar Enteritidis	Enteritidis	28901	SC	12/21/12	NULL	NULL	PDT000030811.1	5/27/14	149539	NULL	NULL
ERR212645	PDT000033282.1|SAMEA1572024||Salmonella enterica subsp. enterica serovar Typhimurium||||Generic	0	PAIRED	NULL	NULL	ILLUMINA	NULL	NULL	NULL	389785	4757674	30	NULL	Generic	PRJEB3164	SAMEA1572024	NULL	NULL	0	0	NULL	NULL	NULL	NULL	NULL	NULL	NULL	Salmonella enterica subsp. enterica serovar Typhimurium	Typhimurium	28901	SC	12/21/12	NULL	NULL	PDT000033282.1	6/20/14	90371	NULL	NULL
ERR212646	PDT000033270.1|SAMEA1572000||Salmonella enterica subsp. enterica serovar Typhimurium||H58|Ke461|Generic	0	PAIRED	NULL	NULL	ILLUMINA	NULL	NULL	NULL	4783185	4783185	1	NULL	Generic	PRJEB3164	SAMEA1572000	NULL	2008	0	0	Kenya	Homo sapiens	NULL	Not known	NULL	NULL	NULL	Salmonella enterica subsp. enterica serovar Typhimurium	H58	28901	SC	12/21/12	Ke461	NULL	PDT000033270.1	6/20/14	90371	NULL	NULL
ERR212647	PDT000030770.1|SAMEA1571980||Salmonella enterica subsp. enterica serovar Enteritidis||Not known|Ke462|Generic	0	PAIRED	NULL	NULL	ILLUMINA	NULL	NULL	NULL	204209	4673543	52	NULL	Generic	PRJEB3164	SAMEA1571980	NULL	2008	0	0	Kenya	Homo sapiens	NULL	Not known	NULL	NULL	NULL	Salmonella enterica subsp. enterica serovar Enteritidis	Enteritidis	28901	SC	12/21/12	Ke462	NULL	PDT000030770.1	5/27/14	149539	NULL	NULL
ERR212648	PDT000030775.1|SAMEA1571988||Salmonella enterica subsp. enterica serovar Enteritidis||H58|Ke463|Generic	0	PAIRED	NULL	NULL	ILLUMINA	NULL	NULL	NULL	3762284	4998032	10	NULL	Generic	PRJEB3164	SAMEA1571988	NULL	2008	0	0	Kenya	Homo sapiens	NULL	Not known	NULL	NULL	NULL	Salmonella enterica subsp. enterica serovar Enteritidis	H58	28901	SC	12/21/12	Ke463	NULL	PDT000030775.1	5/27/14	149539	NULL	NULL
ERR212649	PDT000030764.1|SAMEA1571959||Salmonella enterica subsp. enterica serovar Enteritidis||||Generic	0	PAIRED	NULL	NULL	ILLUMINA	NULL	NULL	NULL	521073	4908643	46	NULL	Generic	PRJEB3164	SAMEA1571959	NULL	NULL	0	0	NULL	NULL	NULL	NULL	NULL	NULL	NULL	Salmonella enterica subsp. enterica serovar Enteritidis	Enteritidis	28901	SC	12/21/12	NULL	NULL	PDT000030764.1	5/27/14	149539	NULL	NULL
ERR212650	PDT000033238.1|SAMEA1571938||Salmonella enterica subsp. enterica serovar Typhimurium||||Generic	0	PAIRED	NULL	NULL	ILLUMINA	NULL	NULL	NULL	1551813	4964336	56	NULL	Generic	PRJEB3164	SAMEA1571938	NULL	NULL	0	0	NULL	NULL	NULL	NULL	NULL	NULL	NULL	Salmonella enterica subsp. enterica serovar Typhimurium	Typhimurium	28901	SC	12/21/12	NULL	NULL	PDT000033238.1	6/20/14	90371	NULL	NULL
ERR212651	PDT000030756.1|SAMEA1571937||Salmonella enterica subsp. enterica serovar Enteritidis||H58|Ke466|Generic	0	PAIRED	NULL	NULL	ILLUMINA	NULL	NULL	NULL	3762220	4996781	10	NULL	Generic	PRJEB3164	SAMEA1571937	NULL	2008	0	0	Kenya	Homo sapiens	NULL	Not known	NULL	NULL	NULL	Salmonella enterica subsp. enterica serovar Enteritidis	H58	28901	SC	12/21/12	Ke466	NULL	PDT000030756.1	5/27/14	149539	NULL	NULL
ERR212652	PDT000030809.1|SAMEA1572063||Salmonella enterica subsp. enterica serovar Enteritidis||H58|Ke467|Generic	0	PAIRED	NULL	NULL	ILLUMINA	NULL	NULL	NULL	4768373	4988195	6	NULL	Generic	PRJEB3164	SAMEA1572063	NULL	2008	0	0	Kenya	Homo sapiens	NULL	Not known	NULL	NULL	NULL	Salmonella enterica subsp. enterica serovar Enteritidis	H58	28901	SC	12/21/12	Ke467	NULL	PDT000030809.1	5/27/14	149539	NULL	NULL
ERR212653	PDT000030801.1|SAMEA1572048||Salmonella enterica subsp. enterica serovar Enteritidis||H58|Ke468|Generic	0	PAIRED	NULL	NULL	ILLUMINA	NULL	NULL	NULL	4768267	4998407	8	NULL	Generic	PRJEB3164	SAMEA1572048	NULL	2008	0	0	Kenya	Homo sapiens	NULL	Not known	NULL	NULL	NULL	Salmonella enterica subsp. enterica serovar Enteritidis	H58	28901	SC	12/21/12	Ke468	NULL	PDT000030801.1	5/27/14	149539	NULL	NULL
ERR212654	PDT000030771.1|SAMEA1571981||Salmonella enterica subsp. enterica serovar Enteritidis||H58|Ke469|Generic	0	PAIRED	NULL	NULL	ILLUMINA	NULL	NULL	NULL	4768274	4996080	9	NULL	Generic	PRJEB3164	SAMEA1571981	NULL	2008	0	0	Kenya	Homo sapiens	NULL	Not known	NULL	NULL	NULL	Salmonella enterica subsp. enterica serovar Enteritidis	H58	28901	SC	12/21/12	Ke469	NULL	PDT000030771.1	5/27/14	149539	NULL	NULL
ERR212655	PDT000030783.1|SAMEA1572008||Salmonella enterica subsp. enterica serovar Enteritidis||H58|Ke470|Generic	0	PAIRED	NULL	NULL	ILLUMINA	NULL	NULL	NULL	3762220	4989268	10	NULL	Generic	PRJEB3164	SAMEA1572008	NULL	2008	0	0	Kenya	Homo sapiens	NULL	Not known	NULL	NULL	NULL	Salmonella enterica subsp. enterica serovar Enteritidis	H58	28901	SC	12/21/12	Ke470	NULL	PDT000030783.1	5/27/14	149539	NULL	NULL
ERR212656	PDT000030773.1|SAMEA1571986||Salmonella enterica subsp. enterica serovar Enteritidis||||Generic	0	PAIRED	NULL	NULL	ILLUMINA	NULL	NULL	NULL	3904779	4997044	11	NULL	Generic	PRJEB3164	SAMEA1571986	NULL	NULL	0	0	NULL	NULL	NULL	NULL	NULL	NULL	NULL	Salmonella enterica subsp. enterica serovar Enteritidis	Enteritidis	28901	SC	12/21/12	NULL	NULL	PDT000030773.1	5/27/14	149539	NULL	NULL
ERR212657	PDT000030787.1|SAMEA1572016||Salmonella enterica subsp. enterica serovar Enteritidis||H58|Ke472|Generic	0	PAIRED	NULL	NULL	ILLUMINA	NULL	NULL	NULL	4767581	4987867	6	NULL	Generic	PRJEB3164	SAMEA1572016	NULL	2008	0	0	Kenya	Homo sapiens	NULL	Not known	NULL	NULL	NULL	Salmonella enterica subsp. enterica serovar Enteritidis	H58	28901	SC	12/21/12	Ke472	NULL	PDT000030787.1	5/27/14	149539	NULL	NULL
ERR212658	PDT000030796.1|SAMEA1572043||Salmonella enterica subsp. enterica serovar Enteritidis||||Generic	0	PAIRED	NULL	NULL	ILLUMINA	NULL	NULL	NULL	4767943	4997931	9	NULL	Generic	PRJEB3164	SAMEA1572043	NULL	NULL	0	0	NULL	NULL	NULL	NULL	NULL	NULL	NULL	Salmonella enterica subsp. enterica serovar Enteritidis	Enteritidis	28901	SC	12/21/12	NULL	NULL	PDT000030796.1	5/27/14	149539	NULL	NULL
ERR212660	PDT000030800.1|SAMEA1572047||Salmonella enterica subsp. enterica serovar Enteritidis||H58|Ke475|Generic	0	PAIRED	NULL	NULL	ILLUMINA	NULL	NULL	NULL	4768215	4997949	9	NULL	Generic	PRJEB3164	SAMEA1572047	NULL	2008	0	0	Kenya	Homo sapiens	NULL	Not known	NULL	NULL	NULL	Salmonella enterica subsp. enterica serovar Enteritidis	H58	28901	SC	12/21/12	Ke475	NULL	PDT000030800.1	5/27/14	149539	NULL	NULL
ERR212662	PDT000030798.1|SAMEA1572045||Salmonella enterica subsp. enterica serovar Enteritidis||H58|Ke477|Generic	0	PAIRED	NULL	NULL	ILLUMINA	NULL	NULL	NULL	4767696	4998299	9	NULL	Generic	PRJEB3164	SAMEA1572045	NULL	2008	0	0	Kenya	Homo sapiens	NULL	Not known	NULL	NULL	NULL	Salmonella enterica subsp. enterica serovar Enteritidis	H58	28901	SC	12/21/12	Ke477	NULL	PDT000030798.1	5/27/14	149539	NULL	NULL
ERR212663	PDT000033283.1|SAMEA1572028||Salmonella enterica subsp. enterica serovar Typhimurium||||Generic	0	PAIRED	NULL	NULL	ILLUMINA	NULL	NULL	NULL	4879174	4898865	3	NULL	Generic	PRJEB3164	SAMEA1572028	NULL	NULL	0	0	NULL	NULL	NULL	NULL	NULL	NULL	NULL	Salmonella enterica subsp. enterica serovar Typhimurium	Typhimurium	28901	SC	12/21/12	NULL	NULL	PDT000033283.1	6/20/14	90371	NULL	NULL
ERR212664	PDT000030784.1|SAMEA1572009||Salmonella enterica subsp. enterica serovar Enteritidis||H58|Ke479|Generic	0	PAIRED	NULL	NULL	ILLUMINA	NULL	NULL	NULL	4766785	4997595	11	NULL	Generic	PRJEB3164	SAMEA1572009	NULL	2008	0	0	Kenya	Homo sapiens	NULL	Not known	NULL	NULL	NULL	Salmonella enterica subsp. enterica serovar Enteritidis	H58	28901	SC	12/21/12	Ke479	NULL	PDT000030784.1	5/27/14	149539	NULL	NULL
ERR212665	PDT000030769.1|SAMEA1571979||Salmonella enterica subsp. enterica serovar Enteritidis||H58|Ke480|Generic	0	PAIRED	NULL	NULL	ILLUMINA	NULL	NULL	NULL	4768273	4997092	9	NULL	Generic	PRJEB3164	SAMEA1571979	NULL	2008	0	0	Kenya	Homo sapiens	NULL	Not known	NULL	NULL	NULL	Salmonella enterica subsp. enterica serovar Enteritidis	H58	28901	SC	12/21/12	Ke480	NULL	PDT000030769.1	5/27/14	149539	NULL	NULL
ERR212666	PDT000030774.1|SAMEA1571987||Salmonella enterica subsp. enterica serovar Enteritidis||H58|Ke481|Generic	0	PAIRED	NULL	NULL	ILLUMINA	NULL	NULL	NULL	4768389	4999096	10	NULL	Generic	PRJEB3164	SAMEA1571987	NULL	2008	0	0	Kenya	Homo sapiens	NULL	Not known	NULL	NULL	NULL	Salmonella enterica subsp. enterica serovar Enteritidis	H58	28901	SC	12/21/12	Ke481	NULL	PDT000030774.1	5/27/14	149539	NULL	NULL
ERR212667	PDT000030777.1|SAMEA1571992||Salmonella enterica subsp. enterica serovar Enteritidis||H58|Ke482|Generic	0	PAIRED	NULL	NULL	ILLUMINA	NULL	NULL	NULL	4766742	4997048	10	NULL	Generic	PRJEB3164	SAMEA1571992	NULL	2008	0	0	Kenya	Homo sapiens	NULL	Not known	NULL	NULL	NULL	Salmonella enterica subsp. enterica serovar Enteritidis	H58	28901	SC	12/21/12	Ke482	NULL	PDT000030777.1	5/27/14	149539	NULL	NULL
ERR212668	PDT000033281.1|SAMEA1572020||Salmonella enterica subsp. enterica serovar Typhimurium||||Generic	0	PAIRED	NULL	NULL	ILLUMINA	NULL	NULL	NULL	303260	5112725	73	NULL	Generic	PRJEB3164	SAMEA1572020	NULL	NULL	0	0	NULL	NULL	NULL	NULL	NULL	NULL	NULL	Salmonella enterica subsp. enterica serovar Typhimurium	Typhimurium	28901	SC	12/21/12	NULL	NULL	PDT000033281.1	6/20/14	90371	NULL	NULL
ERR212669	PDT000030790.1|SAMEA1572023||Salmonella enterica subsp. enterica serovar Enteritidis||||Generic	0	PAIRED	NULL	NULL	ILLUMINA	NULL	NULL	NULL	1217122	4874508	43	NULL	Generic	PRJEB3164	SAMEA1572023	NULL	NULL	0	0	NULL	NULL	NULL	NULL	NULL	NULL	NULL	Salmonella enterica subsp. enterica serovar Enteritidis	Enteritidis	28901	SC	12/21/12	NULL	NULL	PDT000030790.1	5/27/14	149539	NULL	NULL
ERR212670	PDT000030803.1|SAMEA1572054||Salmonella enterica subsp. enterica serovar Enteritidis||||Generic	0	PAIRED	NULL	NULL	ILLUMINA	NULL	NULL	NULL	913207	4821134	36	NULL	Generic	PRJEB3164	SAMEA1572054	NULL	NULL	0	0	NULL	NULL	NULL	NULL	NULL	NULL	NULL	Salmonella enterica subsp. enterica serovar Enteritidis	Enteritidis	28901	SC	12/21/12	NULL	NULL	PDT000030803.1	5/27/14	149539	NULL	NULL
ERR212671	PDT000030749.1|SAMEA1571905||Salmonella enterica subsp. enterica serovar Enteritidis||||Generic	0	PAIRED	NULL	NULL	ILLUMINA	NULL	NULL	NULL	478791	4701356	24	NULL	Generic	PRJEB3164	SAMEA1571905	NULL	NULL	0	0	NULL	NULL	NULL	NULL	NULL	NULL	NULL	Salmonella enterica subsp. enterica serovar Enteritidis	Enteritidis	28901	SC	12/21/12	NULL	NULL	PDT000030749.1	5/27/14	149539	NULL	NULL
ERR212672	PDT000033252.1|SAMEA1571965||Salmonella enterica subsp. enterica serovar Typhimurium||||Generic	0	PAIRED	NULL	NULL	ILLUMINA	NULL	NULL	NULL	392552	4712009	63	NULL	Generic	PRJEB3164	SAMEA1571965	NULL	NULL	0	0	NULL	NULL	NULL	NULL	NULL	NULL	NULL	Salmonella enterica subsp. enterica serovar Typhimurium	Typhimurium	28901	SC	12/21/12	NULL	NULL	PDT000033252.1	6/20/14	90371	NULL	NULL
ERR212673	PDT000030758.1|SAMEA1571944||Salmonella enterica subsp. enterica serovar Enteritidis||||Generic	0	PAIRED	NULL	NULL	ILLUMINA	NULL	NULL	NULL	408877	4828713	47	NULL	Generic	PRJEB3164	SAMEA1571944	NULL	NULL	0	0	NULL	NULL	NULL	NULL	NULL	NULL	NULL	Salmonella enterica subsp. enterica serovar Enteritidis	Enteritidis	28901	SC	12/21/12	NULL	NULL	PDT000030758.1	5/27/14	149539	NULL	NULL
ERR212674	PDT000030786.1|SAMEA1572014||Salmonella enterica subsp. enterica serovar Enteritidis||||Generic	0	PAIRED	NULL	NULL	ILLUMINA	NULL	NULL	NULL	2630259	5004437	13	NULL	Generic	PRJEB3164	SAMEA1572014	NULL	NULL	0	0	NULL	NULL	NULL	NULL	NULL	NULL	NULL	Salmonella enterica subsp. enterica serovar Enteritidis	Enteritidis	28901	SC	12/21/12	NULL	NULL	PDT000030786.1	5/27/14	149539	NULL	NULL
ERR212675	PDT000033264.1|SAMEA1571990||Salmonella enterica subsp. enterica serovar Typhimurium||||Generic	0	PAIRED	NULL	NULL	ILLUMINA	NULL	NULL	NULL	443762	5107233	61	NULL	Generic	PRJEB3164	SAMEA1571990	NULL	NULL	0	0	NULL	NULL	NULL	NULL	NULL	NULL	NULL	Salmonella enterica subsp. enterica serovar Typhimurium	Typhimurium	28901	SC	12/21/12	NULL	NULL	PDT000033264.1	6/20/14	90371	NULL	NULL
ERR212676	PDT000030810.1|SAMEA1572066||Salmonella enterica subsp. enterica serovar Enteritidis||||Generic	0	PAIRED	NULL	NULL	ILLUMINA	NULL	NULL	NULL	755936	4828208	43	NULL	Generic	PRJEB3164	SAMEA1572066	NULL	NULL	0	0	NULL	NULL	NULL	NULL	NULL	NULL	NULL	Salmonella enterica subsp. enterica serovar Enteritidis	Enteritidis	28901	SC	12/21/12	NULL	NULL	PDT000030810.1	5/27/14	149539	NULL	NULL
ERR212677	PDT000030799.1|SAMEA1572046||Salmonella enterica subsp. enterica serovar Enteritidis||H58|Ke492|Generic	0	PAIRED	NULL	NULL	ILLUMINA	NULL	NULL	NULL	2630085	4996317	9	NULL	Generic	PRJEB3164	SAMEA1572046	NULL	2001	0	0	Kenya	Homo sapiens	NULL	Not known	NULL	NULL	NULL	Salmonella enterica subsp. enterica serovar Enteritidis	H58	28901	SC	12/21/12	Ke492	NULL	PDT000030799.1	5/27/14	149539	NULL	NULL
ERR217378	PDT000030825.1|SAMEA1692266||Salmonella enterica subsp. enterica serovar Enteritidis||||Generic	0	PAIRED	NULL	NULL	ILLUMINA	NULL	NULL	NULL	2645549	4889042	4	NULL	Generic	PRJEB3164	SAMEA1692266	NULL	NULL	0	0	NULL	NULL	NULL	NULL	NULL	NULL	NULL	Salmonella enterica subsp. enterica serovar Enteritidis	Enteritidis	28901	SC	1/10/13	NULL	NULL	PDT000030825.1	5/28/14	149539	NULL	NULL
ERR217381	PDT000033321.1|SAMEA1692253||Salmonella enterica subsp. enterica serovar Typhimurium||||Generic	0	PAIRED	NULL	NULL	ILLUMINA	NULL	NULL	NULL	302358	4950390	57	NULL	Generic	PRJEB3164	SAMEA1692253	NULL	NULL	0	0	NULL	NULL	NULL	NULL	NULL	NULL	NULL	Salmonella enterica subsp. enterica serovar Typhimurium	Typhimurium	28901	SC	1/10/13	NULL	NULL	PDT000033321.1	6/20/14	90371	NULL	NULL
ERR217382	PDT000033310.1|SAMEA1692233||Salmonella enterica subsp. enterica serovar Typhimurium||||Generic	0	PAIRED	NULL	NULL	ILLUMINA	NULL	NULL	NULL	4879280	4914140	7	NULL	Generic	PRJEB3164	SAMEA1692233	NULL	NULL	0	0	NULL	NULL	NULL	NULL	NULL	NULL	NULL	Salmonella enterica subsp. enterica serovar Typhimurium	Typhimurium	28901	SC	1/10/13	NULL	NULL	PDT000033310.1	6/20/14	90371	NULL	NULL
ERR217383	PDT000033318.1|SAMEA1692243||Salmonella enterica subsp. enterica serovar Typhimurium||||Generic	0	PAIRED	NULL	NULL	ILLUMINA	NULL	NULL	NULL	4879054	4879054	1	NULL	Generic	PRJEB3164	SAMEA1692243	NULL	NULL	0	0	NULL	NULL	NULL	NULL	NULL	NULL	NULL	Salmonella enterica subsp. enterica serovar Typhimurium	Typhimurium	28901	SC	1/10/13	NULL	NULL	PDT000033318.1	6/20/14	90371	NULL	NULL
ERR217384	PDT000033306.1|SAMEA1692227||Salmonella enterica subsp. enterica serovar Typhimurium||||Generic	0	PAIRED	NULL	NULL	ILLUMINA	NULL	NULL	NULL	651886	4783149	103	NULL	Generic	PRJEB3164	SAMEA1692227	NULL	NULL	0	0	NULL	NULL	NULL	NULL	NULL	NULL	NULL	Salmonella enterica subsp. enterica serovar Typhimurium	Typhimurium	28901	SC	1/10/13	NULL	NULL	PDT000033306.1	6/20/14	90371	NULL	NULL
ERR217385	PDT000033365.1|SAMEA1692324||Salmonella enterica subsp. enterica serovar Typhimurium||||Generic	0	PAIRED	NULL	NULL	ILLUMINA	NULL	NULL	NULL	304704	4977120	55	NULL	Generic	PRJEB3164	SAMEA1692324	NULL	NULL	0	0	NULL	NULL	NULL	NULL	NULL	NULL	NULL	Salmonella enterica subsp. enterica serovar Typhimurium	Typhimurium	28901	SC	1/10/13	NULL	NULL	PDT000033365.1	6/20/14	90371	NULL	NULL
ERR217386	PDT000030841.1|SAMEA1692319||Salmonella enterica subsp. enterica serovar Enteritidis||||Generic	0	PAIRED	NULL	NULL	ILLUMINA	NULL	NULL	NULL	647297	4696777	20	NULL	Generic	PRJEB3164	SAMEA1692319	NULL	NULL	0	0	NULL	NULL	NULL	NULL	NULL	NULL	NULL	Salmonella enterica subsp. enterica serovar Enteritidis	Enteritidis	28901	SC	1/10/13	NULL	NULL	PDT000030841.1	5/28/14	149539	NULL	NULL
ERR217387	PDT000033360.1|SAMEA1692313||Salmonella enterica subsp. enterica serovar Typhimurium||||Generic	0	PAIRED	NULL	NULL	ILLUMINA	NULL	NULL	NULL	293865	5049921	77	NULL	Generic	PRJEB3164	SAMEA1692313	NULL	NULL	0	0	NULL	NULL	NULL	NULL	NULL	NULL	NULL	Salmonella enterica subsp. enterica serovar Typhimurium	Typhimurium	28901	SC	1/10/13	NULL	NULL	PDT000033360.1	6/20/14	90371	NULL	NULL
ERR217388	PDT000033354.1|SAMEA1692305||Salmonella enterica subsp. enterica serovar Typhimurium||||Generic	0	PAIRED	NULL	NULL	ILLUMINA	NULL	NULL	NULL	1963412	4874674	20	NULL	Generic	PRJEB3164	SAMEA1692305	NULL	NULL	0	0	NULL	NULL	NULL	NULL	NULL	NULL	NULL	Salmonella enterica subsp. enterica serovar Typhimurium	Typhimurium	28901	SC	1/10/13	NULL	NULL	PDT000033354.1	6/20/14	90371	NULL	NULL
ERR217389	PDT000033349.1|SAMEA1692298||Salmonella enterica subsp. enterica serovar Typhimurium||||Generic	0	PAIRED	NULL	NULL	ILLUMINA	NULL	NULL	NULL	4879049	4883357	4	NULL	Generic	PRJEB3164	SAMEA1692298	NULL	NULL	0	0	NULL	NULL	NULL	NULL	NULL	NULL	NULL	Salmonella enterica subsp. enterica serovar Typhimurium	Typhimurium	28901	SC	1/10/13	NULL	NULL	PDT000033349.1	6/20/14	90371	NULL	NULL
ERR217390	PDT000033344.1|SAMEA1692290||Salmonella enterica subsp. enterica serovar Typhimurium||||Generic	0	PAIRED	NULL	NULL	ILLUMINA	NULL	NULL	NULL	1941205	5071032	53	NULL	Generic	PRJEB3164	SAMEA1692290	NULL	NULL	0	0	NULL	NULL	NULL	NULL	NULL	NULL	NULL	Salmonella enterica subsp. enterica serovar Typhimurium	Typhimurium	28901	SC	1/10/13	NULL	NULL	PDT000033344.1	6/20/14	90371	NULL	NULL
ERR217391	PDT000033346.1|SAMEA1692294||Salmonella enterica subsp. enterica serovar Typhimurium||||Generic	0	PAIRED	NULL	NULL	ILLUMINA	NULL	NULL	NULL	568375	4974761	48	NULL	Generic	PRJEB3164	SAMEA1692294	NULL	NULL	0	0	NULL	NULL	NULL	NULL	NULL	NULL	NULL	Salmonella enterica subsp. enterica serovar Typhimurium	Typhimurium	28901	SC	1/10/13	NULL	NULL	PDT000033346.1	6/20/14	90371	NULL	NULL
ERR217394	PDT000030820.1|SAMEA1692251||Salmonella enterica subsp. enterica serovar Enteritidis||||Generic	0	PAIRED	NULL	NULL	ILLUMINA	NULL	NULL	NULL	9461	8062291	1774	NULL	Generic	PRJEB3164	SAMEA1692251	NULL	NULL	0	0	NULL	NULL	NULL	NULL	NULL	NULL	NULL	Salmonella enterica subsp. enterica serovar Enteritidis	Enteritidis	28901	SC	1/10/13	NULL	NULL	PDT000030820.1	5/28/14	149539	NULL	NULL
ERR217395	PDT000033327.1|SAMEA1692263||Salmonella enterica subsp. enterica serovar Typhimurium||||Generic	0	PAIRED	NULL	NULL	ILLUMINA	NULL	NULL	NULL	4879154	8770661	60	NULL	Generic	PRJEB3164	SAMEA1692263	NULL	NULL	0	0	NULL	NULL	NULL	NULL	NULL	NULL	NULL	Salmonella enterica subsp. enterica serovar Typhimurium	Typhimurium	28901	SC	1/10/13	NULL	NULL	PDT000033327.1	6/20/14	90371	NULL	NULL
ERR217396	PDT000033326.1|SAMEA1692260||Salmonella enterica subsp. enterica serovar Typhimurium||||Generic	0	PAIRED	NULL	NULL	ILLUMINA	NULL	NULL	NULL	4879097	4993579	5	NULL	Generic	PRJEB3164	SAMEA1692260	NULL	NULL	0	0	NULL	NULL	NULL	NULL	NULL	NULL	NULL	Salmonella enterica subsp. enterica serovar Typhimurium	Typhimurium	28901	SC	1/10/13	NULL	NULL	PDT000033326.1	6/20/14	90371	NULL	NULL
ERR217397	PDT000033308.1|SAMEA1692230||Salmonella enterica subsp. enterica serovar Typhimurium||||Generic	0	PAIRED	NULL	NULL	ILLUMINA	NULL	NULL	NULL	443762	4997451	57	NULL	Generic	PRJEB3164	SAMEA1692230	NULL	NULL	0	0	NULL	NULL	NULL	NULL	NULL	NULL	NULL	Salmonella enterica subsp. enterica serovar Typhimurium	Typhimurium	28901	SC	1/10/13	NULL	NULL	PDT000033308.1	6/20/14	90371	NULL	NULL
ERR217398	PDT000033305.1|SAMEA1692226||Salmonella enterica subsp. enterica serovar Typhimurium||||Generic	0	PAIRED	NULL	NULL	ILLUMINA	NULL	NULL	NULL	345181	5450257	122	NULL	Generic	PRJEB3164	SAMEA1692226	NULL	NULL	0	0	NULL	NULL	NULL	NULL	NULL	NULL	NULL	Salmonella enterica subsp. enterica serovar Typhimurium	Typhimurium	28901	SC	1/10/13	NULL	NULL	PDT000033305.1	6/20/14	90371	NULL	NULL
ERR217399	PDT000030815.1|SAMEA1692241||Salmonella enterica subsp. enterica serovar Enteritidis||||Generic	0	PAIRED	NULL	NULL	ILLUMINA	NULL	NULL	NULL	303114	5378309	137	NULL	Generic	PRJEB3164	SAMEA1692241	NULL	NULL	0	0	NULL	NULL	NULL	NULL	NULL	NULL	NULL	Salmonella enterica subsp. enterica serovar Enteritidis	Enteritidis	28901	SC	1/10/13	NULL	NULL	PDT000030815.1	5/27/14	149539	NULL	NULL
ERR217400	PDT000033313.1|SAMEA1692237||Salmonella enterica subsp. enterica serovar Typhimurium||||Generic	0	PAIRED	NULL	NULL	ILLUMINA	NULL	NULL	NULL	4883876	4987208	11	NULL	Generic	PRJEB3164	SAMEA1692237	NULL	NULL	0	0	NULL	NULL	NULL	NULL	NULL	NULL	NULL	Salmonella enterica subsp. enterica serovar Typhimurium	Typhimurium	28901	SC	1/10/13	NULL	NULL	PDT000033313.1	6/20/14	90371	NULL	NULL
ERR217401	PDT000033357.1|SAMEA1692310||Salmonella enterica subsp. enterica serovar Typhimurium||||Generic	0	PAIRED	NULL	NULL	ILLUMINA	NULL	NULL	NULL	2741963	5113378	58	NULL	Generic	PRJEB3164	SAMEA1692310	NULL	NULL	0	0	NULL	NULL	NULL	NULL	NULL	NULL	NULL	Salmonella enterica subsp. enterica serovar Typhimurium	Typhimurium	28901	SC	1/10/13	NULL	NULL	PDT000033357.1	6/20/14	90371	NULL	NULL
ERR217402	PDT000030839.1|SAMEA1692314||Salmonella enterica subsp. enterica serovar Enteritidis||||Generic	0	PAIRED	NULL	NULL	ILLUMINA	NULL	NULL	NULL	913203	4823770	39	NULL	Generic	PRJEB3164	SAMEA1692314	NULL	NULL	0	0	NULL	NULL	NULL	NULL	NULL	NULL	NULL	Salmonella enterica subsp. enterica serovar Enteritidis	Enteritidis	28901	SC	1/10/13	NULL	NULL	PDT000030839.1	5/28/14	149539	NULL	NULL
ERR217403	PDT000030838.1|SAMEA1692309||Salmonella enterica subsp. enterica serovar Enteritidis||||Generic	0	PAIRED	NULL	NULL	ILLUMINA	NULL	NULL	NULL	958709	4895508	42	NULL	Generic	PRJEB3164	SAMEA1692309	NULL	NULL	0	0	NULL	NULL	NULL	NULL	NULL	NULL	NULL	Salmonella enterica subsp. enterica serovar Enteritidis	Enteritidis	28901	SC	1/10/13	NULL	NULL	PDT000030838.1	5/28/14	149539	NULL	NULL
ERR217404	PDT000033366.1|SAMEA1692325||Salmonella enterica subsp. enterica serovar Typhimurium||||Generic	0	PAIRED	NULL	NULL	ILLUMINA	NULL	NULL	NULL	1678180	5046755	32	NULL	Generic	PRJEB3164	SAMEA1692325	NULL	NULL	0	0	NULL	NULL	NULL	NULL	NULL	NULL	NULL	Salmonella enterica subsp. enterica serovar Typhimurium	Typhimurium	28901	SC	1/10/13	NULL	NULL	PDT000033366.1	6/20/14	90371	NULL	NULL
ERR217405	PDT000030818.1|SAMEA1692247||Salmonella enterica subsp. enterica serovar Enteritidis||||Generic	0	PAIRED	NULL	NULL	ILLUMINA	NULL	NULL	NULL	560065	4763596	45	NULL	Generic	PRJEB3164	SAMEA1692247	NULL	NULL	0	0	NULL	NULL	NULL	NULL	NULL	NULL	NULL	Salmonella enterica subsp. enterica serovar Enteritidis	Enteritidis	28901	SC	1/10/13	NULL	NULL	PDT000030818.1	5/28/14	149539	NULL	NULL
ERR217406	PDT000033331.1|SAMEA1692268||Salmonella enterica subsp. enterica serovar Typhimurium||H58|Ke062|Generic	0	PAIRED	NULL	NULL	ILLUMINA	NULL	NULL	NULL	3151721	4997949	11	NULL	Generic	PRJEB3164	SAMEA1692268	NULL	2004	0	0	Kenya	Homo sapiens	NULL	Not known	NULL	NULL	NULL	Salmonella enterica subsp. enterica serovar Typhimurium	H58	28901	SC	1/10/13	Ke062	NULL	PDT000033331.1	6/20/14	90371	NULL	NULL
ERR217407	PDT000033329.1|SAMEA1692265||Salmonella enterica subsp. enterica serovar Typhimurium||||Generic	0	PAIRED	NULL	NULL	ILLUMINA	NULL	NULL	NULL	909891	5054934	34	NULL	Generic	PRJEB3164	SAMEA1692265	NULL	NULL	0	0	NULL	NULL	NULL	NULL	NULL	NULL	NULL	Salmonella enterica subsp. enterica serovar Typhimurium	Typhimurium	28901	SC	1/10/13	NULL	NULL	PDT000033329.1	6/20/14	90371	NULL	NULL
ERR217408	PDT000033324.1|SAMEA1692257||Salmonella enterica subsp. enterica serovar Typhimurium||||Generic	0	PAIRED	NULL	NULL	ILLUMINA	NULL	NULL	NULL	443762	4970632	60	NULL	Generic	PRJEB3164	SAMEA1692257	NULL	NULL	0	0	NULL	NULL	NULL	NULL	NULL	NULL	NULL	Salmonella enterica subsp. enterica serovar Typhimurium	Typhimurium	28901	SC	1/10/13	NULL	NULL	PDT000033324.1	6/20/14	90371	NULL	NULL
ERR217409	PDT000033337.1|SAMEA1692279||Salmonella enterica subsp. enterica serovar Typhimurium||||Generic	0	PAIRED	NULL	NULL	ILLUMINA	NULL	NULL	NULL	1941492	4969745	22	NULL	Generic	PRJEB3164	SAMEA1692279	NULL	NULL	0	0	NULL	NULL	NULL	NULL	NULL	NULL	NULL	Salmonella enterica subsp. enterica serovar Typhimurium	Typhimurium	28901	SC	1/10/13	NULL	NULL	PDT000033337.1	6/20/14	90371	NULL	NULL
ERR217410	PDT000033338.1|SAMEA1692280||Salmonella enterica subsp. enterica serovar Typhimurium||||Generic	0	PAIRED	NULL	NULL	ILLUMINA	NULL	NULL	NULL	284776	4990100	78	NULL	Generic	PRJEB3164	SAMEA1692280	NULL	NULL	0	0	NULL	NULL	NULL	NULL	NULL	NULL	NULL	Salmonella enterica subsp. enterica serovar Typhimurium	Typhimurium	28901	SC	1/10/13	NULL	NULL	PDT000033338.1	6/20/14	90371	NULL	NULL
ERR217411	PDT000033343.1|SAMEA1692287||Salmonella enterica subsp. enterica serovar Typhimurium||||Generic	0	PAIRED	NULL	NULL	ILLUMINA	NULL	NULL	NULL	1224766	5066904	68	NULL	Generic	PRJEB3164	SAMEA1692287	NULL	NULL	0	0	NULL	NULL	NULL	NULL	NULL	NULL	NULL	Salmonella enterica subsp. enterica serovar Typhimurium	Typhimurium	28901	SC	1/10/13	NULL	NULL	PDT000033343.1	6/20/14	90371	NULL	NULL
ERR217412	PDT000033348.1|SAMEA1692296||Salmonella enterica subsp. enterica serovar Typhimurium||||Generic	0	PAIRED	NULL	NULL	ILLUMINA	NULL	NULL	NULL	413078	5147243	99	NULL	Generic	PRJEB3164	SAMEA1692296	NULL	NULL	0	0	NULL	NULL	NULL	NULL	NULL	NULL	NULL	Salmonella enterica subsp. enterica serovar Typhimurium	Typhimurium	28901	SC	1/10/13	NULL	NULL	PDT000033348.1	6/20/14	90371	NULL	NULL
ERR217414	PDT000033356.1|SAMEA1692308||Salmonella enterica subsp. enterica serovar Typhimurium||||Generic	0	PAIRED	NULL	NULL	ILLUMINA	NULL	NULL	NULL	2615515	5000384	20	NULL	Generic	PRJEB3164	SAMEA1692308	NULL	NULL	0	0	NULL	NULL	NULL	NULL	NULL	NULL	NULL	Salmonella enterica subsp. enterica serovar Typhimurium	Typhimurium	28901	SC	1/10/13	NULL	NULL	PDT000033356.1	6/20/14	90371	NULL	NULL
ERR217415	PDT000033353.1|SAMEA1692304||Salmonella enterica subsp. enterica serovar Typhimurium||||Generic	0	PAIRED	NULL	NULL	ILLUMINA	NULL	NULL	NULL	4878871	4993625	5	NULL	Generic	PRJEB3164	SAMEA1692304	NULL	NULL	0	0	NULL	NULL	NULL	NULL	NULL	NULL	NULL	Salmonella enterica subsp. enterica serovar Typhimurium	Typhimurium	28901	SC	1/10/13	NULL	NULL	PDT000033353.1	6/20/14	90371	NULL	NULL
ERR217416	PDT000033316.1|SAMEA1692240||Salmonella enterica subsp. enterica serovar Typhimurium||||Generic	0	PAIRED	NULL	NULL	ILLUMINA	NULL	NULL	NULL	4879397	4926053	9	NULL	Generic	PRJEB3164	SAMEA1692240	NULL	NULL	0	0	NULL	NULL	NULL	NULL	NULL	NULL	NULL	Salmonella enterica subsp. enterica serovar Typhimurium	Typhimurium	28901	SC	1/10/13	NULL	NULL	PDT000033316.1	6/20/14	90371	NULL	NULL
ERR217417	PDT000033312.1|SAMEA1692235||Salmonella enterica subsp. enterica serovar Typhimurium||||Generic	0	PAIRED	NULL	NULL	ILLUMINA	NULL	NULL	NULL	390011	4943819	57	NULL	Generic	PRJEB3164	SAMEA1692235	NULL	NULL	0	0	NULL	NULL	NULL	NULL	NULL	NULL	NULL	Salmonella enterica subsp. enterica serovar Typhimurium	Typhimurium	28901	SC	1/10/13	NULL	NULL	PDT000033312.1	6/20/14	90371	NULL	NULL
ERR217418	PDT000033311.1|SAMEA1692234||Salmonella enterica subsp. enterica serovar Typhimurium||||Generic	0	PAIRED	NULL	NULL	ILLUMINA	NULL	NULL	NULL	58269	4949243	179	NULL	Generic	PRJEB3164	SAMEA1692234	NULL	NULL	0	0	NULL	NULL	NULL	NULL	NULL	NULL	NULL	Salmonella enterica subsp. enterica serovar Typhimurium	Typhimurium	28901	SC	1/10/13	NULL	NULL	PDT000033311.1	6/20/14	90371	NULL	NULL
ERR217419	PDT000033307.1|SAMEA1692229||Salmonella enterica subsp. enterica serovar Typhimurium||||Generic	0	PAIRED	NULL	NULL	ILLUMINA	NULL	NULL	NULL	4879236	4897607	2	NULL	Generic	PRJEB3164	SAMEA1692229	NULL	NULL	0	0	NULL	NULL	NULL	NULL	NULL	NULL	NULL	Salmonella enterica subsp. enterica serovar Typhimurium	Typhimurium	28901	SC	1/10/13	NULL	NULL	PDT000033307.1	6/20/14	90371	NULL	NULL
ERR217420	PDT000033304.1|SAMEA1692225||Salmonella enterica subsp. enterica serovar Typhimurium||||Generic	0	PAIRED	NULL	NULL	ILLUMINA	NULL	NULL	NULL	815391	5076409	46	NULL	Generic	PRJEB3164	SAMEA1692225	NULL	NULL	0	0	NULL	NULL	NULL	NULL	NULL	NULL	NULL	Salmonella enterica subsp. enterica serovar Typhimurium	Typhimurium	28901	SC	1/10/13	NULL	NULL	PDT000033304.1	6/20/14	90371	NULL	NULL
ERR217421	PDT000030826.1|SAMEA1692269||Salmonella enterica subsp. enterica serovar Enteritidis||||Generic	0	PAIRED	NULL	NULL	ILLUMINA	NULL	NULL	NULL	4875036	5003175	22	NULL	Generic	PRJEB3164	SAMEA1692269	NULL	NULL	0	0	NULL	NULL	NULL	NULL	NULL	NULL	NULL	Salmonella enterica subsp. enterica serovar Enteritidis	Enteritidis	28901	SC	1/10/13	NULL	NULL	PDT000030826.1	5/28/14	149539	NULL	NULL
ERR217422	PDT000030824.1|SAMEA1692262||Salmonella enterica subsp. enterica serovar Enteritidis||||Generic	0	PAIRED	NULL	NULL	ILLUMINA	NULL	NULL	NULL	376985	5605371	190	NULL	Generic	PRJEB3164	SAMEA1692262	NULL	NULL	0	0	NULL	NULL	NULL	NULL	NULL	NULL	NULL	Salmonella enterica subsp. enterica serovar Enteritidis	Enteritidis	28901	SC	1/10/13	NULL	NULL	PDT000030824.1	5/28/14	149539	NULL	NULL
ERR217423	PDT000033323.1|SAMEA1692256||Salmonella enterica subsp. enterica serovar Typhimurium||||Generic	0	PAIRED	NULL	NULL	ILLUMINA	NULL	NULL	NULL	2522712	4876711	6	NULL	Generic	PRJEB3164	SAMEA1692256	NULL	NULL	0	0	NULL	NULL	NULL	NULL	NULL	NULL	NULL	Salmonella enterica subsp. enterica serovar Typhimurium	Typhimurium	28901	SC	1/10/13	NULL	NULL	PDT000033323.1	6/20/14	90371	NULL	NULL
ERR217424	PDT000030821.1|SAMEA1692252||Salmonella enterica subsp. enterica serovar Enteritidis||||Generic	0	PAIRED	NULL	NULL	ILLUMINA	NULL	NULL	NULL	4496342	5520106	120	NULL	Generic	PRJEB3164	SAMEA1692252	NULL	NULL	0	0	NULL	NULL	NULL	NULL	NULL	NULL	NULL	Salmonella enterica subsp. enterica serovar Enteritidis	Enteritidis	28901	SC	1/10/13	NULL	NULL	PDT000030821.1	5/28/14	149539	NULL	NULL
ERR217425	PDT000033322.1|SAMEA1692255||Salmonella enterica subsp. enterica serovar Typhimurium||||Generic	0	PAIRED	NULL	NULL	ILLUMINA	NULL	NULL	NULL	2693381	4879061	2	NULL	Generic	PRJEB3164	SAMEA1692255	NULL	NULL	0	0	NULL	NULL	NULL	NULL	NULL	NULL	NULL	Salmonella enterica subsp. enterica serovar Typhimurium	Typhimurium	28901	SC	1/10/13	NULL	NULL	PDT000033322.1	6/20/14	90371	NULL	NULL
ERR217426	PDT000030817.1|SAMEA1692246||Salmonella enterica subsp. enterica serovar Enteritidis||||Generic	0	PAIRED	NULL	NULL	ILLUMINA	NULL	NULL	NULL	755936	4853846	37	NULL	Generic	PRJEB3164	SAMEA1692246	NULL	NULL	0	0	NULL	NULL	NULL	NULL	NULL	NULL	NULL	Salmonella enterica subsp. enterica serovar Enteritidis	Enteritidis	28901	SC	1/10/13	NULL	NULL	PDT000030817.1	5/27/14	149539	NULL	NULL
ERR217427	PDT000030836.1|SAMEA1692299||Salmonella enterica subsp. enterica serovar Enteritidis||||Generic	0	PAIRED	NULL	NULL	ILLUMINA	NULL	NULL	NULL	1081209	4796526	35	NULL	Generic	PRJEB3164	SAMEA1692299	NULL	NULL	0	0	NULL	NULL	NULL	NULL	NULL	NULL	NULL	Salmonella enterica subsp. enterica serovar Enteritidis	Enteritidis	28901	SC	1/10/13	NULL	NULL	PDT000030836.1	5/28/14	149539	NULL	NULL
ERR217428	PDT000033345.1|SAMEA1692292||Salmonella enterica subsp. enterica serovar Typhimurium||||Generic	0	PAIRED	NULL	NULL	ILLUMINA	NULL	NULL	NULL	4879043	5001617	6	NULL	Generic	PRJEB3164	SAMEA1692292	NULL	NULL	0	0	NULL	NULL	NULL	NULL	NULL	NULL	NULL	Salmonella enterica subsp. enterica serovar Typhimurium	Typhimurium	28901	SC	1/10/13	NULL	NULL	PDT000033345.1	6/20/14	90371	NULL	NULL
ERR217429	PDT000033342.1|SAMEA1692286||Salmonella enterica subsp. enterica serovar Typhimurium||||Generic	0	PAIRED	NULL	NULL	ILLUMINA	NULL	NULL	NULL	443762	4975323	50	NULL	Generic	PRJEB3164	SAMEA1692286	NULL	NULL	0	0	NULL	NULL	NULL	NULL	NULL	NULL	NULL	Salmonella enterica subsp. enterica serovar Typhimurium	Typhimurium	28901	SC	1/10/13	NULL	NULL	PDT000033342.1	6/20/14	90371	NULL	NULL
ERR217430	PDT000033335.1|SAMEA1692277||Salmonella enterica subsp. enterica serovar Typhimurium||||Generic	0	PAIRED	NULL	NULL	ILLUMINA	NULL	NULL	NULL	4828425	4950607	13	NULL	Generic	PRJEB3164	SAMEA1692277	NULL	NULL	0	0	NULL	NULL	NULL	NULL	NULL	NULL	NULL	Salmonella enterica subsp. enterica serovar Typhimurium	Typhimurium	28901	SC	1/10/13	NULL	NULL	PDT000033335.1	6/20/14	90371	NULL	NULL
ERR217431	PDT000030828.1|SAMEA1692272||Salmonella enterica subsp. enterica serovar Enteritidis||||Generic	0	PAIRED	NULL	NULL	ILLUMINA	NULL	NULL	NULL	591526	4838792	57	NULL	Generic	PRJEB3164	SAMEA1692272	NULL	NULL	0	0	NULL	NULL	NULL	NULL	NULL	NULL	NULL	Salmonella enterica subsp. enterica serovar Enteritidis	Enteritidis	28901	SC	1/10/13	NULL	NULL	PDT000030828.1	5/28/14	149539	NULL	NULL
ERR217432	PDT000033363.1|SAMEA1692321||Salmonella enterica subsp. enterica serovar Typhimurium||||Generic	0	PAIRED	NULL	NULL	ILLUMINA	NULL	NULL	NULL	683233	4699673	68	NULL	Generic	PRJEB3164	SAMEA1692321	NULL	NULL	0	0	NULL	NULL	NULL	NULL	NULL	NULL	NULL	Salmonella enterica subsp. enterica serovar Typhimurium	Typhimurium	28901	SC	1/10/13	NULL	NULL	PDT000033363.1	6/20/14	90371	NULL	NULL
ERR217433	PDT000033362.1|SAMEA1692318||Salmonella enterica subsp. enterica serovar Typhimurium||||Generic	0	PAIRED	NULL	NULL	ILLUMINA	NULL	NULL	NULL	244741	4965759	51	NULL	Generic	PRJEB3164	SAMEA1692318	NULL	NULL	0	0	NULL	NULL	NULL	NULL	NULL	NULL	NULL	Salmonella enterica subsp. enterica serovar Typhimurium	Typhimurium	28901	SC	1/10/13	NULL	NULL	PDT000033362.1	6/20/14	90371	NULL	NULL
ERR217434	PDT000030840.1|SAMEA1692315||Salmonella enterica subsp. enterica serovar Enteritidis||||Generic	0	PAIRED	NULL	NULL	ILLUMINA	NULL	NULL	NULL	970963	4792700	34	NULL	Generic	PRJEB3164	SAMEA1692315	NULL	NULL	0	0	NULL	NULL	NULL	NULL	NULL	NULL	NULL	Salmonella enterica subsp. enterica serovar Enteritidis	Enteritidis	28901	SC	1/10/13	NULL	NULL	PDT000030840.1	5/28/14	149539	NULL	NULL
ERR217435	PDT000030837.1|SAMEA1692306||Salmonella enterica subsp. enterica serovar Enteritidis||||Generic	0	PAIRED	NULL	NULL	ILLUMINA	NULL	NULL	NULL	647298	4697153	17	NULL	Generic	PRJEB3164	SAMEA1692306	NULL	NULL	0	0	NULL	NULL	NULL	NULL	NULL	NULL	NULL	Salmonella enterica subsp. enterica serovar Enteritidis	Enteritidis	28901	SC	1/10/13	NULL	NULL	PDT000030837.1	5/28/14	149539	NULL	NULL
ERR217436	PDT000033359.1|SAMEA1692312||Salmonella enterica subsp. enterica serovar Typhimurium||||Generic	0	PAIRED	NULL	NULL	ILLUMINA	NULL	NULL	NULL	376965	4947757	60	NULL	Generic	PRJEB3164	SAMEA1692312	NULL	NULL	0	0	NULL	NULL	NULL	NULL	NULL	NULL	NULL	Salmonella enterica subsp. enterica serovar Typhimurium	Typhimurium	28901	SC	1/10/13	NULL	NULL	PDT000033359.1	6/20/14	90371	NULL	NULL
ERR217437	PDT000033361.1|SAMEA1692317||Salmonella enterica subsp. enterica serovar Typhimurium||||Generic	0	PAIRED	NULL	NULL	ILLUMINA	NULL	NULL	NULL	271826	4997414	85	NULL	Generic	PRJEB3164	SAMEA1692317	NULL	NULL	0	0	NULL	NULL	NULL	NULL	NULL	NULL	NULL	Salmonella enterica subsp. enterica serovar Typhimurium	Typhimurium	28901	SC	1/23/13	NULL	NULL	PDT000033361.1	6/20/14	90371	NULL	NULL
ERR217438	PDT000030844.1|SAMEA1692326||Salmonella enterica subsp. enterica serovar Enteritidis||||Generic	0	PAIRED	NULL	NULL	ILLUMINA	NULL	NULL	NULL	664088	4703602	20	NULL	Generic	PRJEB3164	SAMEA1692326	NULL	NULL	0	0	NULL	NULL	NULL	NULL	NULL	NULL	NULL	Salmonella enterica subsp. enterica serovar Enteritidis	Enteritidis	28901	SC	1/10/13	NULL	NULL	PDT000030844.1	5/28/14	149539	NULL	NULL
ERR217439	PDT000030829.1|SAMEA1692275||Salmonella enterica subsp. enterica serovar Enteritidis||||Generic	0	PAIRED	NULL	NULL	ILLUMINA	NULL	NULL	NULL	1039863	4704938	18	NULL	Generic	PRJEB3164	SAMEA1692275	NULL	NULL	0	0	NULL	NULL	NULL	NULL	NULL	NULL	NULL	Salmonella enterica subsp. enterica serovar Enteritidis	Enteritidis	28901	SC	1/10/13	NULL	NULL	PDT000030829.1	5/28/14	149539	NULL	NULL
ERR217440	PDT000030831.1|SAMEA1692285||Salmonella enterica subsp. enterica serovar Enteritidis||||Generic	0	PAIRED	NULL	NULL	ILLUMINA	NULL	NULL	NULL	658471	4710345	21	NULL	Generic	PRJEB3164	SAMEA1692285	NULL	NULL	0	0	NULL	NULL	NULL	NULL	NULL	NULL	NULL	Salmonella enterica subsp. enterica serovar Enteritidis	Enteritidis	28901	SC	1/10/13	NULL	NULL	PDT000030831.1	5/28/14	149539	NULL	NULL
ERR217441	PDT000030834.1|SAMEA1692293||Salmonella enterica subsp. enterica serovar Enteritidis||||Generic	0	PAIRED	NULL	NULL	ILLUMINA	NULL	NULL	NULL	732439	4745442	55	NULL	Generic	PRJEB3164	SAMEA1692293	NULL	NULL	0	0	NULL	NULL	NULL	NULL	NULL	NULL	NULL	Salmonella enterica subsp. enterica serovar Enteritidis	Enteritidis	28901	SC	1/10/13	NULL	NULL	PDT000030834.1	5/28/14	149539	NULL	NULL
ERR217442	PDT000030832.1|SAMEA1692289||Salmonella enterica subsp. enterica serovar Enteritidis||||Generic	0	PAIRED	NULL	NULL	ILLUMINA	NULL	NULL	NULL	659888	4709565	23	NULL	Generic	PRJEB3164	SAMEA1692289	NULL	NULL	0	0	NULL	NULL	NULL	NULL	NULL	NULL	NULL	Salmonella enterica subsp. enterica serovar Enteritidis	Enteritidis	28901	SC	1/10/13	NULL	NULL	PDT000030832.1	5/28/14	149539	NULL	NULL
ERR217443	PDT000030835.1|SAMEA1692297||Salmonella enterica subsp. enterica serovar Enteritidis||||Generic	0	PAIRED	NULL	NULL	ILLUMINA	NULL	NULL	NULL	1217126	4818196	43	NULL	Generic	PRJEB3164	SAMEA1692297	NULL	NULL	0	0	NULL	NULL	NULL	NULL	NULL	NULL	NULL	Salmonella enterica subsp. enterica serovar Enteritidis	Enteritidis	28901	SC	1/10/13	NULL	NULL	PDT000030835.1	5/28/14	149539	NULL	NULL
ERR217444	PDT000033320.1|SAMEA1692248||Salmonella enterica subsp. enterica serovar Typhimurium||||Generic	0	PAIRED	NULL	NULL	ILLUMINA	NULL	NULL	NULL	407756	4947986	57	NULL	Generic	PRJEB3164	SAMEA1692248	NULL	NULL	0	0	NULL	NULL	NULL	NULL	NULL	NULL	NULL	Salmonella enterica subsp. enterica serovar Typhimurium	Typhimurium	28901	SC	1/10/13	NULL	NULL	PDT000033320.1	6/20/14	90371	NULL	NULL
ERR217445	PDT000033325.1|SAMEA1692259||Salmonella enterica subsp. enterica serovar Typhimurium||||Generic	0	PAIRED	NULL	NULL	ILLUMINA	NULL	NULL	NULL	456427	4752734	116	NULL	Generic	PRJEB3164	SAMEA1692259	NULL	NULL	0	0	NULL	NULL	NULL	NULL	NULL	NULL	NULL	Salmonella enterica subsp. enterica serovar Typhimurium	Typhimurium	28901	SC	1/10/13	NULL	NULL	PDT000033325.1	6/20/14	90371	NULL	NULL
ERR217446	PDT000033328.1|SAMEA1692264||Salmonella enterica subsp. enterica serovar Typhimurium||||Generic	0	PAIRED	NULL	NULL	ILLUMINA	NULL	NULL	NULL	288992	4959143	62	NULL	Generic	PRJEB3164	SAMEA1692264	NULL	NULL	0	0	NULL	NULL	NULL	NULL	NULL	NULL	NULL	Salmonella enterica subsp. enterica serovar Typhimurium	Typhimurium	28901	SC	1/10/13	NULL	NULL	PDT000033328.1	6/20/14	90371	NULL	NULL
ERR217447	PDT000030814.1|SAMEA1692231||Salmonella enterica subsp. enterica serovar Enteritidis||||Generic	0	PAIRED	NULL	NULL	ILLUMINA	NULL	NULL	NULL	821381	4872235	42	NULL	Generic	PRJEB3164	SAMEA1692231	NULL	NULL	0	0	NULL	NULL	NULL	NULL	NULL	NULL	NULL	Salmonella enterica subsp. enterica serovar Enteritidis	Enteritidis	28901	SC	1/10/13	NULL	NULL	PDT000030814.1	5/27/14	149539	NULL	NULL
ERR217448	PDT000030813.1|SAMEA1692228||Salmonella enterica subsp. enterica serovar Enteritidis||||Generic	0	PAIRED	NULL	NULL	ILLUMINA	NULL	NULL	NULL	752854	4720671	36	NULL	Generic	PRJEB3164	SAMEA1692228	NULL	NULL	0	0	NULL	NULL	NULL	NULL	NULL	NULL	NULL	Salmonella enterica subsp. enterica serovar Enteritidis	Enteritidis	28901	SC	1/10/13	NULL	NULL	PDT000030813.1	5/27/14	149539	NULL	NULL
ERR217449	PDT000033314.1|SAMEA1692238||Salmonella enterica subsp. enterica serovar Typhimurium||||Generic	0	PAIRED	NULL	NULL	ILLUMINA	NULL	NULL	NULL	376703	4986840	58	NULL	Generic	PRJEB3164	SAMEA1692238	NULL	NULL	0	0	NULL	NULL	NULL	NULL	NULL	NULL	NULL	Salmonella enterica subsp. enterica serovar Typhimurium	Typhimurium	28901	SC	1/10/13	NULL	NULL	PDT000033314.1	6/20/14	90371	NULL	NULL
ERR217450	PDT000033309.1|SAMEA1692232||Salmonella enterica subsp. enterica serovar Typhimurium||||Generic	0	PAIRED	NULL	NULL	ILLUMINA	NULL	NULL	NULL	394878	4558427	48	NULL	Generic	PRJEB3164	SAMEA1692232	NULL	NULL	0	0	NULL	NULL	NULL	NULL	NULL	NULL	NULL	Salmonella enterica subsp. enterica serovar Typhimurium	Typhimurium	28901	SC	1/10/13	NULL	NULL	PDT000033309.1	6/20/14	90371	NULL	NULL
ERR217451	PDT000030842.1|SAMEA1692320||Salmonella enterica subsp. enterica serovar Enteritidis||||Generic	0	PAIRED	NULL	NULL	ILLUMINA	NULL	NULL	NULL	662420	4701942	20	NULL	Generic	PRJEB3164	SAMEA1692320	NULL	NULL	0	0	NULL	NULL	NULL	NULL	NULL	NULL	NULL	Salmonella enterica subsp. enterica serovar Enteritidis	Enteritidis	28901	SC	1/10/13	NULL	NULL	PDT000030842.1	5/28/14	149539	NULL	NULL
ERR217452	PDT000033367.1|SAMEA1692328||Salmonella enterica subsp. enterica serovar Typhimurium||||Generic	0	PAIRED	NULL	NULL	ILLUMINA	NULL	NULL	NULL	300471	4947999	63	NULL	Generic	PRJEB3164	SAMEA1692328	NULL	NULL	0	0	NULL	NULL	NULL	NULL	NULL	NULL	NULL	Salmonella enterica subsp. enterica serovar Typhimurium	Typhimurium	28901	SC	1/10/13	NULL	NULL	PDT000033367.1	6/20/14	90371	NULL	NULL
ERR217453	PDT000030843.1|SAMEA1692322||Salmonella enterica subsp. enterica serovar Enteritidis||||Generic	0	PAIRED	NULL	NULL	ILLUMINA	NULL	NULL	NULL	659541	4707369	23	NULL	Generic	PRJEB3164	SAMEA1692322	NULL	NULL	0	0	NULL	NULL	NULL	NULL	NULL	NULL	NULL	Salmonella enterica subsp. enterica serovar Enteritidis	Enteritidis	28901	SC	1/10/13	NULL	NULL	PDT000030843.1	5/28/14	149539	NULL	NULL
ERR217454	PDT000033355.1|SAMEA1692307||Salmonella enterica subsp. enterica serovar Typhimurium||||Generic	0	PAIRED	NULL	NULL	ILLUMINA	NULL	NULL	NULL	428903	4938597	85	NULL	Generic	PRJEB3164	SAMEA1692307	NULL	NULL	0	0	NULL	NULL	NULL	NULL	NULL	NULL	NULL	Salmonella enterica subsp. enterica serovar Typhimurium	Typhimurium	28901	SC	1/10/13	NULL	NULL	PDT000033355.1	6/20/14	90371	NULL	NULL
ERR217455	PDT000033347.1|SAMEA1692295||Salmonella enterica subsp. enterica serovar Typhimurium||||Generic	0	PAIRED	NULL	NULL	ILLUMINA	NULL	NULL	NULL	382264	4973129	59	NULL	Generic	PRJEB3164	SAMEA1692295	NULL	NULL	0	0	NULL	NULL	NULL	NULL	NULL	NULL	NULL	Salmonella enterica subsp. enterica serovar Typhimurium	Typhimurium	28901	SC	1/10/13	NULL	NULL	PDT000033347.1	6/20/14	90371	NULL	NULL
ERR217456	PDT000033340.1|SAMEA1692283||Salmonella enterica subsp. enterica serovar Typhimurium||||Generic	0	PAIRED	NULL	NULL	ILLUMINA	NULL	NULL	NULL	443754	4972540	55	NULL	Generic	PRJEB3164	SAMEA1692283	NULL	NULL	0	0	NULL	NULL	NULL	NULL	NULL	NULL	NULL	Salmonella enterica subsp. enterica serovar Typhimurium	Typhimurium	28901	SC	1/10/13	NULL	NULL	PDT000033340.1	6/20/14	90371	NULL	NULL
ERR217457	PDT000030830.1|SAMEA1692282||Salmonella enterica subsp. enterica serovar Enteritidis||||Generic	0	PAIRED	NULL	NULL	ILLUMINA	NULL	NULL	NULL	508870	4839610	72	NULL	Generic	PRJEB3164	SAMEA1692282	NULL	NULL	0	0	NULL	NULL	NULL	NULL	NULL	NULL	NULL	Salmonella enterica subsp. enterica serovar Enteritidis	Enteritidis	28901	SC	1/10/13	NULL	NULL	PDT000030830.1	5/28/14	149539	NULL	NULL
ERR217458	PDT000033333.1|SAMEA1692273||Salmonella enterica subsp. enterica serovar Typhimurium||||Generic	0	PAIRED	NULL	NULL	ILLUMINA	NULL	NULL	NULL	311047	4977558	53	NULL	Generic	PRJEB3164	SAMEA1692273	NULL	NULL	0	0	NULL	NULL	NULL	NULL	NULL	NULL	NULL	Salmonella enterica subsp. enterica serovar Typhimurium	Typhimurium	28901	SC	1/10/13	NULL	NULL	PDT000033333.1	6/20/14	90371	NULL	NULL
ERR217459	PDT000033332.1|SAMEA1692270||Salmonella enterica subsp. enterica serovar Typhimurium||||Generic	0	PAIRED	NULL	NULL	ILLUMINA	NULL	NULL	NULL	391486	4668999	43	NULL	Generic	PRJEB3164	SAMEA1692270	NULL	NULL	0	0	NULL	NULL	NULL	NULL	NULL	NULL	NULL	Salmonella enterica subsp. enterica serovar Typhimurium	Typhimurium	28901	SC	1/10/13	NULL	NULL	PDT000033332.1	6/20/14	90371	NULL	NULL
ERR217460	PDT000030823.1|SAMEA1692258||Salmonella enterica subsp. enterica serovar Enteritidis||||Generic	0	PAIRED	NULL	NULL	ILLUMINA	NULL	NULL	NULL	1080782	4815644	40	NULL	Generic	PRJEB3164	SAMEA1692258	NULL	NULL	0	0	NULL	NULL	NULL	NULL	NULL	NULL	NULL	Salmonella enterica subsp. enterica serovar Enteritidis	Enteritidis	28901	SC	1/23/13	NULL	NULL	PDT000030823.1	5/28/14	149539	NULL	NULL
ERR217461	PDT000030822.1|SAMEA1692254||Salmonella enterica subsp. enterica serovar Enteritidis||||Generic	0	PAIRED	NULL	NULL	ILLUMINA	NULL	NULL	NULL	479061	4702877	21	NULL	Generic	PRJEB3164	SAMEA1692254	NULL	NULL	0	0	NULL	NULL	NULL	NULL	NULL	NULL	NULL	Salmonella enterica subsp. enterica serovar Enteritidis	Enteritidis	28901	SC	1/10/13	NULL	NULL	PDT000030822.1	5/28/14	149539	NULL	NULL
ERR217462	PDT000030816.1|SAMEA1692245||Salmonella enterica subsp. enterica serovar Enteritidis||||Generic	0	PAIRED	NULL	NULL	ILLUMINA	NULL	NULL	NULL	1080779	4815479	50	NULL	Generic	PRJEB3164	SAMEA1692245	NULL	NULL	0	0	NULL	NULL	NULL	NULL	NULL	NULL	NULL	Salmonella enterica subsp. enterica serovar Enteritidis	Enteritidis	28901	SC	1/10/13	NULL	NULL	PDT000030816.1	5/27/14	149539	NULL	NULL
ERR217463	PDT000033315.1|SAMEA1692239||Salmonella enterica subsp. enterica serovar Typhimurium||||Generic	0	PAIRED	NULL	NULL	ILLUMINA	NULL	NULL	NULL	1292346	4972506	31	NULL	Generic	PRJEB3164	SAMEA1692239	NULL	NULL	0	0	NULL	NULL	NULL	NULL	NULL	NULL	NULL	Salmonella enterica subsp. enterica serovar Typhimurium	Typhimurium	28901	SC	1/10/13	NULL	NULL	PDT000033315.1	6/20/14	90371	NULL	NULL
ERR217465	PDT000033330.1|SAMEA1692267||Salmonella enterica subsp. enterica serovar Typhimurium||||Generic	0	PAIRED	NULL	NULL	ILLUMINA	NULL	NULL	NULL	283121	5002318	83	NULL	Generic	PRJEB3164	SAMEA1692267	NULL	NULL	0	0	NULL	NULL	NULL	NULL	NULL	NULL	NULL	Salmonella enterica subsp. enterica serovar Typhimurium	Typhimurium	28901	SC	1/10/13	NULL	NULL	PDT000033330.1	6/20/14	90371	NULL	NULL
ERR217466	PDT000033339.1|SAMEA1692281||Salmonella enterica subsp. enterica serovar Typhimurium||||Generic	0	PAIRED	NULL	NULL	ILLUMINA	NULL	NULL	NULL	1014631	4975806	34	NULL	Generic	PRJEB3164	SAMEA1692281	NULL	NULL	0	0	NULL	NULL	NULL	NULL	NULL	NULL	NULL	Salmonella enterica subsp. enterica serovar Typhimurium	Typhimurium	28901	SC	1/10/13	NULL	NULL	PDT000033339.1	6/20/14	90371	NULL	NULL
ERR217467	PDT000030827.1|SAMEA1692271||Salmonella enterica subsp. enterica serovar Enteritidis||||Generic	0	PAIRED	NULL	NULL	ILLUMINA	NULL	NULL	NULL	1038765	4702918	20	NULL	Generic	PRJEB3164	SAMEA1692271	NULL	NULL	0	0	NULL	NULL	NULL	NULL	NULL	NULL	NULL	Salmonella enterica subsp. enterica serovar Enteritidis	Enteritidis	28901	SC	1/10/13	NULL	NULL	PDT000030827.1	5/28/14	149539	NULL	NULL
ERR217468	PDT000033336.1|SAMEA1692278||Salmonella enterica subsp. enterica serovar Typhimurium||||Generic	0	PAIRED	NULL	NULL	ILLUMINA	NULL	NULL	NULL	4879159	4982438	6	NULL	Generic	PRJEB3164	SAMEA1692278	NULL	NULL	0	0	NULL	NULL	NULL	NULL	NULL	NULL	NULL	Salmonella enterica subsp. enterica serovar Typhimurium	Typhimurium	28901	SC	1/10/13	NULL	NULL	PDT000033336.1	6/20/14	90371	NULL	NULL
ERR217469	PDT000033351.1|SAMEA1692302||Salmonella enterica subsp. enterica serovar Typhimurium||||Generic	0	PAIRED	NULL	NULL	ILLUMINA	NULL	NULL	NULL	268657	4983943	71	NULL	Generic	PRJEB3164	SAMEA1692302	NULL	NULL	0	0	NULL	NULL	NULL	NULL	NULL	NULL	NULL	Salmonella enterica subsp. enterica serovar Typhimurium	Typhimurium	28901	SC	1/10/13	NULL	NULL	PDT000033351.1	6/20/14	90371	NULL	NULL
ERR217470	PDT000030833.1|SAMEA1692291||Salmonella enterica subsp. enterica serovar Enteritidis||||Generic	0	PAIRED	NULL	NULL	ILLUMINA	NULL	NULL	NULL	1080782	4842049	48	NULL	Generic	PRJEB3164	SAMEA1692291	NULL	NULL	0	0	NULL	NULL	NULL	NULL	NULL	NULL	NULL	Salmonella enterica subsp. enterica serovar Enteritidis	Enteritidis	28901	SC	1/10/13	NULL	NULL	PDT000030833.1	5/28/14	149539	NULL	NULL
ERR217471	PDT000033358.1|SAMEA1692311||Salmonella enterica subsp. enterica serovar Typhimurium||||Generic	0	PAIRED	NULL	NULL	ILLUMINA	NULL	NULL	NULL	3010060	5175150	83	NULL	Generic	PRJEB3164	SAMEA1692311	NULL	NULL	0	0	NULL	NULL	NULL	NULL	NULL	NULL	NULL	Salmonella enterica subsp. enterica serovar Typhimurium	Typhimurium	28901	SC	1/10/13	NULL	NULL	PDT000033358.1	6/20/14	90371	NULL	NULL
ERR217473	PDT000033364.1|SAMEA1692323||Salmonella enterica subsp. enterica serovar Typhimurium||||Generic	0	PAIRED	NULL	NULL	ILLUMINA	NULL	NULL	NULL	4878770	4878770	1	NULL	Generic	PRJEB3164	SAMEA1692323	NULL	NULL	0	0	NULL	NULL	NULL	NULL	NULL	NULL	NULL	Salmonella enterica subsp. enterica serovar Typhimurium	Typhimurium	28901	SC	1/10/13	NULL	NULL	PDT000033364.1	6/20/14	90371	NULL	NULL
ERR226481	PDT000033303.1|SAMEA1687835||Salmonella enterica subsp. enterica serovar Typhimurium||||Generic	0	PAIRED	NULL	NULL	ILLUMINA	NULL	NULL	NULL	670310	4916976	18	NULL	Generic	PRJEB2770	SAMEA1687835	NULL	NULL	0	0	NULL	NULL	NULL	NULL	NULL	NULL	NULL	Salmonella enterica subsp. enterica serovar Typhimurium	Typhimurium	28901	SC	2/5/13	NULL	NULL	PDT000033303.1	6/20/14	90371	NULL	NULL
ERR230374	PDT000030846.1|SAMEA1711414||Salmonella enterica subsp. enterica serovar Enteritidis|||M2|Generic	0	PAIRED	NULL	NULL	ILLUMINA	NULL	NULL	NULL	776354	4704182	19	NULL	Generic	PRJEB3255	SAMEA1711414	NULL	NULL	0	0	NULL	NULL	NULL	NULL	NULL	NULL	NULL	Salmonella enterica subsp. enterica serovar Enteritidis	Enteritidis	28901	SC	2/26/13	M2	NULL	PDT000030846.1	5/28/14	149539	NULL	NULL
ERR230376	PDT000033399.1|SAMEA1711447||Salmonella enterica subsp. enterica serovar Typhimurium|||M65|Generic	0	PAIRED	NULL	NULL	ILLUMINA	NULL	NULL	NULL	2589809	4832889	7	NULL	Generic	PRJEB3255	SAMEA1711447	NULL	NULL	0	0	NULL	NULL	NULL	NULL	NULL	NULL	NULL	Salmonella enterica subsp. enterica serovar Typhimurium	Typhimurium	28901	SC	2/25/13	M65	NULL	PDT000033399.1	6/20/14	90371	NULL	NULL
ERR230382	PDT000033401.1|SAMEA1711454||Salmonella enterica subsp. enterica serovar Typhimurium|||M4|Generic	0	PAIRED	NULL	NULL	ILLUMINA	NULL	NULL	NULL	459651	4902033	35	NULL	Generic	PRJEB3255	SAMEA1711454	NULL	NULL	0	0	NULL	NULL	NULL	NULL	NULL	NULL	NULL	Salmonella enterica subsp. enterica serovar Typhimurium	Typhimurium	28901	SC	2/25/13	M4	NULL	PDT000033401.1	6/20/14	90371	NULL	NULL
ERR230384	PDT000033403.1|SAMEA1711462||Salmonella enterica subsp. enterica serovar Typhimurium|||M66|Generic	0	PAIRED	NULL	NULL	ILLUMINA	NULL	NULL	NULL	521066	4895308	80	NULL	Generic	PRJEB3255	SAMEA1711462	NULL	NULL	0	0	NULL	NULL	NULL	NULL	NULL	NULL	NULL	Salmonella enterica subsp. enterica serovar Typhimurium	Typhimurium	28901	SC	2/25/13	M66	NULL	PDT000033403.1	6/20/14	90371	NULL	NULL
ERR230390	PDT000030845.1|SAMEA1711410||Salmonella enterica subsp. enterica serovar Enteritidis|||M6|Generic	0	PAIRED	NULL	NULL	ILLUMINA	NULL	NULL	NULL	813179	4721285	20	NULL	Generic	PRJEB3255	SAMEA1711410	NULL	NULL	0	0	NULL	NULL	NULL	NULL	NULL	NULL	NULL	Salmonella enterica subsp. enterica serovar Enteritidis	Enteritidis	28901	SC	2/25/13	M6	NULL	PDT000030845.1	5/28/14	149539	NULL	NULL
ERR230392	PDT000033393.1|SAMEA1711389||Salmonella enterica subsp. enterica serovar Typhimurium|||M68|Generic	0	PAIRED	NULL	NULL	ILLUMINA	NULL	NULL	NULL	484873	4770355	30	NULL	Generic	PRJEB3255	SAMEA1711389	NULL	NULL	0	0	NULL	NULL	NULL	NULL	NULL	NULL	NULL	Salmonella enterica subsp. enterica serovar Typhimurium	Typhimurium	28901	SC	2/25/13	M68	NULL	PDT000033393.1	6/20/14	90371	NULL	NULL
ERR230394	PDT000030848.1|SAMEA1711466||Salmonella enterica subsp. enterica serovar Enteritidis|||M133|Generic	0	PAIRED	NULL	NULL	ILLUMINA	NULL	NULL	NULL	538902	4738530	38	NULL	Generic	PRJEB3255	SAMEA1711466	NULL	NULL	0	0	NULL	NULL	NULL	NULL	NULL	NULL	NULL	Salmonella enterica subsp. enterica serovar Enteritidis	Enteritidis	28901	SC	2/25/13	M133	NULL	PDT000030848.1	5/28/14	149539	NULL	NULL
ERR230398	PDT000033394.1|SAMEA1711417||Salmonella enterica subsp. enterica serovar Typhimurium|||M10|Generic	0	PAIRED	NULL	NULL	ILLUMINA	NULL	NULL	NULL	194688	4902539	60	NULL	Generic	PRJEB3255	SAMEA1711417	NULL	NULL	0	0	NULL	NULL	NULL	NULL	NULL	NULL	NULL	Salmonella enterica subsp. enterica serovar Typhimurium	Typhimurium	28901	SC	2/25/13	M10	NULL	PDT000033394.1	6/20/14	90371	NULL	NULL
ERR230403	PDT000033392.1|SAMEA1711387||Salmonella enterica subsp. enterica serovar Typhimurium|||M155|Generic	0	PAIRED	NULL	NULL	ILLUMINA	NULL	NULL	NULL	1159600	4953903	19	NULL	Generic	PRJEB3255	SAMEA1711387	NULL	NULL	0	0	NULL	NULL	NULL	NULL	NULL	NULL	NULL	Salmonella enterica subsp. enterica serovar Typhimurium	Typhimurium	28901	SC	2/25/13	M155	NULL	PDT000033392.1	6/20/14	90371	NULL	NULL
ERR230406	PDT000033400.1|SAMEA1711451||Salmonella enterica subsp. enterica serovar Typhimurium|||M11|Generic	0	PAIRED	NULL	NULL	ILLUMINA	NULL	NULL	NULL	184650	4799833	51	NULL	Generic	PRJEB3255	SAMEA1711451	NULL	NULL	0	0	NULL	NULL	NULL	NULL	NULL	NULL	NULL	Salmonella enterica subsp. enterica serovar Typhimurium	Typhimurium	28901	SC	2/25/13	M11	NULL	PDT000033400.1	6/20/14	90371	NULL	NULL
ERR230409	PDT000030847.1|SAMEA1711422||Salmonella enterica subsp. enterica serovar Enteritidis|||M89|Generic	0	PAIRED	NULL	NULL	ILLUMINA	NULL	NULL	NULL	400965	4718461	18	NULL	Generic	PRJEB3255	SAMEA1711422	NULL	NULL	0	0	NULL	NULL	NULL	NULL	NULL	NULL	NULL	Salmonella enterica subsp. enterica serovar Enteritidis	Enteritidis	28901	SC	2/25/13	M89	NULL	PDT000030847.1	5/28/14	149539	NULL	NULL
ERR230411	PDT000033405.1|SAMEA1711467||Salmonella enterica subsp. enterica serovar Typhimurium|||M156|Generic	0	PAIRED	NULL	NULL	ILLUMINA	NULL	NULL	NULL	752843	4952389	23	NULL	Generic	PRJEB3255	SAMEA1711467	NULL	NULL	0	0	NULL	NULL	NULL	NULL	NULL	NULL	NULL	Salmonella enterica subsp. enterica serovar Typhimurium	Typhimurium	28901	SC	2/25/13	M156	NULL	PDT000033405.1	6/20/14	90371	NULL	NULL
ERR230414	PDT000033398.1|SAMEA1711434||Salmonella enterica subsp. enterica serovar Typhimurium|||M12|Generic	0	PAIRED	NULL	NULL	ILLUMINA	NULL	NULL	NULL	216557	4725639	48	NULL	Generic	PRJEB3255	SAMEA1711434	NULL	NULL	0	0	NULL	NULL	NULL	NULL	NULL	NULL	NULL	Salmonella enterica subsp. enterica serovar Typhimurium	Typhimurium	28901	SC	2/25/13	M12	NULL	PDT000033398.1	6/20/14	90371	NULL	NULL
ERR230416	PDT000037461.1|SAMEA1711394||Salmonella enterica subsp. enterica serovar Newport|||M73|Generic	0	PAIRED	NULL	NULL	ILLUMINA	NULL	NULL	NULL	728657	4736550	24	NULL	Generic	PRJEB3255	SAMEA1711394	NULL	NULL	0	0	NULL	NULL	NULL	NULL	NULL	NULL	NULL	Salmonella enterica subsp. enterica serovar Newport	Newport	28901	SC	2/25/13	M73	NULL	PDT000037461.1	8/26/14	108619	NULL	NULL
ERR230417	PDT000037462.1|SAMEA1711386||Salmonella enterica subsp. enterica serovar Newport|||M96|Generic	0	PAIRED	NULL	NULL	ILLUMINA	NULL	NULL	NULL	597623	4713969	34	NULL	Generic	PRJEB3255	SAMEA1711386	NULL	NULL	0	0	NULL	NULL	NULL	NULL	NULL	NULL	NULL	Salmonella enterica subsp. enterica serovar Newport	Newport	28901	SC	2/25/13	M96	NULL	PDT000037462.1	8/26/14	108619	NULL	NULL
ERR230422	PDT000033406.1|SAMEA1711469||Salmonella enterica subsp. enterica serovar Typhimurium|||M13|Generic	0	PAIRED	NULL	NULL	ILLUMINA	NULL	NULL	NULL	204207	4724478	46	NULL	Generic	PRJEB3255	SAMEA1711469	NULL	NULL	0	0	NULL	NULL	NULL	NULL	NULL	NULL	NULL	Salmonella enterica subsp. enterica serovar Typhimurium	Typhimurium	28901	SC	2/25/13	M13	NULL	PDT000033406.1	6/20/14	90371	NULL	NULL
ERR230430	PDT000033397.1|SAMEA1711430||Salmonella enterica subsp. enterica serovar Typhimurium|||M15|Generic	0	PAIRED	NULL	NULL	ILLUMINA	NULL	NULL	NULL	163062	4779955	56	NULL	Generic	PRJEB3255	SAMEA1711430	NULL	NULL	0	0	NULL	NULL	NULL	NULL	NULL	NULL	NULL	Salmonella enterica subsp. enterica serovar Typhimurium	Typhimurium	28901	SC	2/25/13	M15	NULL	PDT000033397.1	6/20/14	90371	NULL	NULL
ERR230434	PDT000033404.1|SAMEA1711464||Salmonella enterica subsp. enterica serovar Typhimurium|||M140|Generic	0	PAIRED	NULL	NULL	ILLUMINA	NULL	NULL	NULL	259125	4925986	55	NULL	Generic	PRJEB3255	SAMEA1711464	NULL	NULL	0	0	NULL	NULL	NULL	NULL	NULL	NULL	NULL	Salmonella enterica subsp. enterica serovar Typhimurium	Typhimurium	28901	SC	2/25/13	M140	NULL	PDT000033404.1	6/20/14	90371	NULL	NULL
ERR230438	PDT000033395.1|SAMEA1711426||Salmonella enterica subsp. enterica serovar Typhimurium|||M16|Generic	0	PAIRED	NULL	NULL	ILLUMINA	NULL	NULL	NULL	171832	4733609	70	NULL	Generic	PRJEB3255	SAMEA1711426	NULL	NULL	0	0	NULL	NULL	NULL	NULL	NULL	NULL	NULL	Salmonella enterica subsp. enterica serovar Typhimurium	Typhimurium	28901	SC	2/25/13	M16	NULL	PDT000033395.1	6/20/14	90371	NULL	NULL
ERR230454	PDT000033407.1|SAMEA1711470||Salmonella enterica subsp. enterica serovar Typhimurium|||M21|Generic	0	PAIRED	NULL	NULL	ILLUMINA	NULL	NULL	NULL	367227	4760912	66	NULL	Generic	PRJEB3255	SAMEA1711470	NULL	NULL	0	0	NULL	NULL	NULL	NULL	NULL	NULL	NULL	Salmonella enterica subsp. enterica serovar Typhimurium	Typhimurium	28901	SC	2/25/13	M21	NULL	PDT000033407.1	6/20/14	90371	NULL	NULL
ERR230462	PDT000033402.1|SAMEA1711457||Salmonella enterica subsp. enterica serovar Typhimurium|||M22|Generic	0	PAIRED	NULL	NULL	ILLUMINA	NULL	NULL	NULL	344172	4750049	39	NULL	Generic	PRJEB3255	SAMEA1711457	NULL	NULL	0	0	NULL	NULL	NULL	NULL	NULL	NULL	NULL	Salmonella enterica subsp. enterica serovar Typhimurium	Typhimurium	28901	SC	2/25/13	M22	NULL	PDT000033402.1	6/20/14	90371	NULL	NULL
ERR230466	PDT000033396.1|SAMEA1711428||Salmonella enterica subsp. enterica serovar Typhimurium|||M149|Generic	0	PAIRED	NULL	NULL	ILLUMINA	NULL	NULL	NULL	3413976	4916458	8	NULL	Generic	PRJEB3255	SAMEA1711428	NULL	NULL	0	0	NULL	NULL	NULL	NULL	NULL	NULL	NULL	Salmonella enterica subsp. enterica serovar Typhimurium	Typhimurium	28901	SC	2/25/13	M149	NULL	PDT000033396.1	6/20/14	90371	NULL	NULL
ERR232501	PDT000033369.1|SAMEA1707595||Salmonella enterica subsp. enterica serovar Typhimurium str. DT104|enterica|Typhimurium|EWV6|Generic	0	PAIRED	NULL	NULL	ILLUMINA	NULL	NULL	NULL	4933513	5027547	2	NULL	Generic	PRJEB2189	SAMEA1707595	NULL	2004	0	0	United Kingdom: Wales	canine	NULL	not known	NULL	NULL	NULL	Salmonella enterica subsp. enterica serovar Typhimurium str. DT104	Typhimurium	28901	SC	3/4/13	EWV6	enterica	PDT000033369.1	6/20/14	85569	NULL	NULL
ERR232502	PDT000033370.1|SAMEA1707596||Salmonella enterica subsp. enterica serovar Typhimurium str. DT104|enterica|Typhimurium|EWV7|Generic	0	PAIRED	NULL	NULL	ILLUMINA	NULL	NULL	NULL	4933625	5027642	2	NULL	Generic	PRJEB2189	SAMEA1707596	NULL	2003	0	0	United Kingdom: Wales	bovine	NULL	not known	NULL	NULL	NULL	Salmonella enterica subsp. enterica serovar Typhimurium str. DT104	Typhimurium	28901	SC	3/4/13	EWV7	enterica	PDT000033370.1	6/20/14	85569	NULL	NULL
ERR232503	PDT000033371.1|SAMEA1707597||Salmonella enterica subsp. enterica serovar Typhimurium str. DT104|enterica|Typhimurium|EWV9|Generic	0	PAIRED	NULL	NULL	ILLUMINA	NULL	NULL	NULL	3358874	5031513	4	NULL	Generic	PRJEB2189	SAMEA1707597	NULL	2002	0	0	United Kingdom: England	porcine	NULL	not known	NULL	NULL	NULL	Salmonella enterica subsp. enterica serovar Typhimurium str. DT104	Typhimurium	28901	SC	3/4/13	EWV9	enterica	PDT000033371.1	6/20/14	85569	NULL	NULL
ERR232504	PDT000033372.1|SAMEA1707598||Salmonella enterica subsp. enterica serovar Typhimurium str. DT104|enterica|Typhimurium|EWV8|Generic	0	PAIRED	NULL	NULL	ILLUMINA	NULL	NULL	NULL	225559	4926180	31	NULL	Generic	PRJEB2189	SAMEA1707598	NULL	2004	0	0	United Kingdom: Wales	bovine	NULL	not known	NULL	NULL	NULL	Salmonella enterica subsp. enterica serovar Typhimurium str. DT104	Typhimurium	28901	SC	3/4/13	EWV8	enterica	PDT000033372.1	6/20/14	85569	NULL	NULL
ERR232505	PDT000033390.1|SAMEA1707616||Salmonella enterica subsp. enterica serovar Typhimurium str. DT104|enterica|Typhimurium|EWH4|Generic	0	PAIRED	NULL	NULL	ILLUMINA	NULL	NULL	NULL	1370451	5051034	8	NULL	Generic	PRJEB2189	SAMEA1707616	NULL	2005	0	0	United Kingdom: England	Homo sapiens	NULL	not known	NULL	NULL	NULL	Salmonella enterica subsp. enterica serovar Typhimurium str. DT104	Typhimurium	28901	SC	3/4/13	EWH4	enterica	PDT000033390.1	6/20/14	85569	NULL	NULL
ERR232506	PDT000033389.1|SAMEA1707615||Salmonella enterica subsp. enterica serovar Typhimurium str. DT104|enterica|Typhimurium|EWH7|Generic	0	PAIRED	NULL	NULL	ILLUMINA	NULL	NULL	NULL	3231362	5026406	7	NULL	Generic	PRJEB2189	SAMEA1707615	NULL	1994	0	0	United Kingdom: England	Homo sapiens	NULL	not known	NULL	NULL	NULL	Salmonella enterica subsp. enterica serovar Typhimurium str. DT104	Typhimurium	28901	SC	3/4/13	EWH7	enterica	PDT000033389.1	6/20/14	85569	NULL	NULL
ERR232507	PDT000033386.1|SAMEA1707612||Salmonella enterica subsp. enterica serovar Typhimurium str. DT104|enterica|Typhimurium|EWH12|Generic	0	PAIRED	NULL	NULL	ILLUMINA	NULL	NULL	NULL	4924358	5020857	5	NULL	Generic	PRJEB2189	SAMEA1707612	NULL	2000	0	0	United Kingdom: England	Homo sapiens	NULL	not known	NULL	NULL	NULL	Salmonella enterica subsp. enterica serovar Typhimurium str. DT104	Typhimurium	28901	SC	3/4/13	EWH12	enterica	PDT000033386.1	6/20/14	85569	NULL	NULL
ERR232508	PDT000033385.1|SAMEA1707611||Salmonella enterica subsp. enterica serovar Typhimurium str. DT104|enterica|Typhimurium|EWV11|Generic	0	PAIRED	NULL	NULL	ILLUMINA	NULL	NULL	NULL	1188182	5027357	6	NULL	Generic	PRJEB2189	SAMEA1707611	NULL	2002	0	0	United Kingdom: England	ovine	NULL	not known	NULL	NULL	NULL	Salmonella enterica subsp. enterica serovar Typhimurium str. DT104	Typhimurium	28901	SC	3/4/13	EWV11	enterica	PDT000033385.1	6/20/14	85569	NULL	NULL
ERR232509	PDT000033382.1|SAMEA1707608||Salmonella enterica subsp. enterica serovar Typhimurium str. DT104|enterica|Typhimurium|EWV3|Generic	0	PAIRED	NULL	NULL	ILLUMINA	NULL	NULL	NULL	4933637	5027671	2	NULL	Generic	PRJEB2189	SAMEA1707608	NULL	2004	0	0	United Kingdom: Wales	equine	NULL	not known	NULL	NULL	NULL	Salmonella enterica subsp. enterica serovar Typhimurium str. DT104	Typhimurium	28901	SC	3/4/13	EWV3	enterica	PDT000033382.1	6/20/14	85569	NULL	NULL
ERR232511	PDT000033380.1|SAMEA1707606||Salmonella enterica subsp. enterica serovar Typhimurium str. DT104|enterica|Typhimurium|EWV2|Generic	0	PAIRED	NULL	NULL	ILLUMINA	NULL	NULL	NULL	4933518	5027552	2	NULL	Generic	PRJEB2189	SAMEA1707606	NULL	2003	0	0	United Kingdom: England	chicken	NULL	not known	NULL	NULL	NULL	Salmonella enterica subsp. enterica serovar Typhimurium str. DT104	Typhimurium	28901	SC	3/4/13	EWV2	enterica	PDT000033380.1	6/20/14	85569	NULL	NULL
ERR232512	PDT000033375.1|SAMEA1707601||Salmonella enterica subsp. enterica serovar Typhimurium str. DT104|enterica|Typhimurium|EWV1|Generic	0	PAIRED	NULL	NULL	ILLUMINA	NULL	NULL	NULL	4933204	5033212	4	NULL	Generic	PRJEB2189	SAMEA1707601	NULL	2003	0	0	United Kingdom: England	bovine	NULL	not known	NULL	NULL	NULL	Salmonella enterica subsp. enterica serovar Typhimurium str. DT104	Typhimurium	28901	SC	3/4/13	EWV1	enterica	PDT000033375.1	6/20/14	85569	NULL	NULL
ERR232513	PDT000033384.1|SAMEA1707610||Salmonella enterica subsp. enterica serovar Typhimurium str. DT104|enterica|Typhimurium|EWH2|Generic	0	PAIRED	NULL	NULL	ILLUMINA	NULL	NULL	NULL	4891332	5032314	23	NULL	Generic	PRJEB2189	SAMEA1707610	NULL	2004	0	0	United Kingdom: England	Homo sapiens	NULL	not known	NULL	NULL	NULL	Salmonella enterica subsp. enterica serovar Typhimurium str. DT104	Typhimurium	28901	SC	3/4/13	EWH2	enterica	PDT000033384.1	6/20/14	85569	NULL	NULL
ERR232514	PDT000033391.1|SAMEA1707617||Salmonella enterica subsp. enterica serovar Typhimurium str. DT104|enterica|Typhimurium|EWH11|Generic	0	PAIRED	NULL	NULL	ILLUMINA	NULL	NULL	NULL	4933653	5030362	3	NULL	Generic	PRJEB2189	SAMEA1707617	NULL	2000	0	0	United Kingdom: England	Homo sapiens	NULL	not known	NULL	NULL	NULL	Salmonella enterica subsp. enterica serovar Typhimurium str. DT104	Typhimurium	28901	SC	3/4/13	EWH11	enterica	PDT000033391.1	6/20/14	85569	NULL	NULL
ERR232515	PDT000033388.1|SAMEA1707614||Salmonella enterica subsp. enterica serovar Typhimurium str. DT104|enterica|Typhimurium|EWH1|Generic	0	PAIRED	NULL	NULL	ILLUMINA	NULL	NULL	NULL	731314	4965486	28	NULL	Generic	PRJEB2189	SAMEA1707614	NULL	2005	0	0	United Kingdom: England	Homo sapiens	NULL	not known	NULL	NULL	NULL	Salmonella enterica subsp. enterica serovar Typhimurium str. DT104	Typhimurium	28901	SC	3/4/13	EWH1	enterica	PDT000033388.1	6/20/14	85569	NULL	NULL
ERR232516	PDT000033387.1|SAMEA1707613||Salmonella enterica subsp. enterica serovar Typhimurium str. DT104|enterica|Typhimurium|EWH6|Generic	0	PAIRED	NULL	NULL	ILLUMINA	NULL	NULL	NULL	777585	5007909	26	NULL	Generic	PRJEB2189	SAMEA1707613	NULL	1992	0	0	United Kingdom: England	Homo sapiens	NULL	not known	NULL	NULL	NULL	Salmonella enterica subsp. enterica serovar Typhimurium str. DT104	Typhimurium	28901	SC	3/4/13	EWH6	enterica	PDT000033387.1	6/20/14	85569	NULL	NULL
ERR232517	PDT000033379.1|SAMEA1707605||Salmonella enterica subsp. enterica serovar Typhimurium str. DT104|enterica|Typhimurium|EWH9|Generic	0	PAIRED	NULL	NULL	ILLUMINA	NULL	NULL	NULL	747037	5007412	30	NULL	Generic	PRJEB2189	SAMEA1707605	NULL	1998	0	0	United Kingdom: England	Homo sapiens	NULL	not known	NULL	NULL	NULL	Salmonella enterica subsp. enterica serovar Typhimurium str. DT104	Typhimurium	28901	SC	3/4/13	EWH9	enterica	PDT000033379.1	6/20/14	85569	NULL	NULL
ERR232518	PDT000033378.1|SAMEA1707604||Salmonella enterica subsp. enterica serovar Typhimurium str. DT104|enterica|Typhimurium|EWH8|Generic	0	PAIRED	NULL	NULL	ILLUMINA	NULL	NULL	NULL	2982418	5022439	4	NULL	Generic	PRJEB2189	SAMEA1707604	NULL	1995	0	0	United Kingdom: England	Homo sapiens	NULL	not known	NULL	NULL	NULL	Salmonella enterica subsp. enterica serovar Typhimurium str. DT104	Typhimurium	28901	SC	3/4/13	EWH8	enterica	PDT000033378.1	6/20/14	85569	NULL	NULL
ERR232519	PDT000033383.1|SAMEA1707609||Salmonella enterica subsp. enterica serovar Typhimurium str. DT104|enterica|Typhimurium|EWH5|Generic	0	PAIRED	NULL	NULL	ILLUMINA	NULL	NULL	NULL	731291	4965927	28	NULL	Generic	PRJEB2189	SAMEA1707609	NULL	1991	0	0	United Kingdom: England	Homo sapiens	NULL	not known	NULL	NULL	NULL	Salmonella enterica subsp. enterica serovar Typhimurium str. DT104	Typhimurium	28901	SC	3/4/13	EWH5	enterica	PDT000033383.1	6/20/14	85569	NULL	NULL
ERR232520	PDT000033381.1|SAMEA1707607||Salmonella enterica subsp. enterica serovar Typhimurium str. DT104|enterica|Typhimurium|EWH3|Generic	0	PAIRED	NULL	NULL	ILLUMINA	NULL	NULL	NULL	2546481	5051307	10	NULL	Generic	PRJEB2189	SAMEA1707607	NULL	2005	0	0	United Kingdom: England	Homo sapiens	NULL	not known	NULL	NULL	NULL	Salmonella enterica subsp. enterica serovar Typhimurium str. DT104	Typhimurium	28901	SC	3/4/13	EWH3	enterica	PDT000033381.1	6/20/14	85569	NULL	NULL
ERR232521	PDT000033374.1|SAMEA1707600||Salmonella enterica subsp. enterica serovar Typhimurium str. DT104|enterica|Typhimurium|EWH10|Generic	0	PAIRED	NULL	NULL	ILLUMINA	NULL	NULL	NULL	4933536	5027570	2	NULL	Generic	PRJEB2189	SAMEA1707600	NULL	1999	0	0	United Kingdom: England	Homo sapiens	NULL	not known	NULL	NULL	NULL	Salmonella enterica subsp. enterica serovar Typhimurium str. DT104	Typhimurium	28901	SC	3/4/13	EWH10	enterica	PDT000033374.1	6/20/14	85569	NULL	NULL
ERR232522	PDT000033373.1|SAMEA1707599||Salmonella enterica subsp. enterica serovar Typhimurium str. DT104|enterica|Typhimurium|EWV10|Generic	0	PAIRED	NULL	NULL	ILLUMINA	NULL	NULL	NULL	731830	5012813	21	NULL	Generic	PRJEB2189	SAMEA1707599	NULL	2002	0	0	United Kingdom: England	bovine	NULL	not known	NULL	NULL	NULL	Salmonella enterica subsp. enterica serovar Typhimurium str. DT104	Typhimurium	28901	SC	3/4/13	EWV10	enterica	PDT000033373.1	6/20/14	85569	NULL	NULL
ERR232523	PDT000033376.1|SAMEA1707602||Salmonella enterica subsp. enterica serovar Typhimurium str. DT104|enterica|Typhimurium|EWV4|Generic	0	PAIRED	NULL	NULL	ILLUMINA	NULL	NULL	NULL	371660	5003079	51	NULL	Generic	PRJEB2189	SAMEA1707602	NULL	1996	0	0	United Kingdom: England	poultry	NULL	not known	NULL	NULL	NULL	Salmonella enterica subsp. enterica serovar Typhimurium str. DT104	Typhimurium	28901	SC	3/4/13	EWV4	enterica	PDT000033376.1	6/20/14	85569	NULL	NULL
ERR232524	PDT000033368.1|SAMEA1707594||Salmonella enterica subsp. enterica serovar Typhimurium str. DT104|enterica|Typhimurium|EWV5|Generic	0	PAIRED	NULL	NULL	ILLUMINA	NULL	NULL	NULL	746817	5013316	22	NULL	Generic	PRJEB2189	SAMEA1707594	NULL	2003	0	0	United Kingdom: England	porcine	NULL	not known	NULL	NULL	NULL	Salmonella enterica subsp. enterica serovar Typhimurium str. DT104	Typhimurium	28901	SC	3/4/13	EWV5	enterica	PDT000033368.1	6/20/14	85569	NULL	NULL
ERR235197	PDT000033443.1|SAMEA1712302||Salmonella enterica subsp. enterica serovar Typhimurium||||Generic	0	PAIRED	NULL	NULL	ILLUMINA	NULL	NULL	NULL	4876235	4991905	10	NULL	Generic	PRJEB634	SAMEA1712302	NULL	NULL	0	0	NULL	NULL	NULL	NULL	NULL	NULL	NULL	Salmonella enterica subsp. enterica serovar Typhimurium	Typhimurium	28901	SC	3/14/13	NULL	NULL	PDT000033443.1	6/20/14	90371	NULL	NULL
ERR235198	PDT000033437.1|SAMEA1712287||Salmonella enterica subsp. enterica serovar Typhimurium||||Generic	0	PAIRED	NULL	NULL	ILLUMINA	NULL	NULL	NULL	4879298	5078124	5	NULL	Generic	PRJEB634	SAMEA1712287	NULL	NULL	0	0	NULL	NULL	NULL	NULL	NULL	NULL	NULL	Salmonella enterica subsp. enterica serovar Typhimurium	Typhimurium	28901	SC	3/14/13	NULL	NULL	PDT000033437.1	6/20/14	90371	NULL	NULL
ERR235199	PDT000033440.1|SAMEA1712293||Salmonella enterica subsp. enterica serovar Typhimurium||||Generic	0	PAIRED	NULL	NULL	ILLUMINA	NULL	NULL	NULL	4876163	4990518	5	NULL	Generic	PRJEB634	SAMEA1712293	NULL	NULL	0	0	NULL	NULL	NULL	NULL	NULL	NULL	NULL	Salmonella enterica subsp. enterica serovar Typhimurium	Typhimurium	28901	SC	3/14/13	NULL	NULL	PDT000033440.1	6/20/14	90371	NULL	NULL
ERR235200	PDT000033458.1|SAMEA1712344||Salmonella enterica subsp. enterica serovar Typhimurium||||Generic	0	PAIRED	NULL	NULL	ILLUMINA	NULL	NULL	NULL	4876088	4992148	7	NULL	Generic	PRJEB634	SAMEA1712344	NULL	NULL	0	0	NULL	NULL	NULL	NULL	NULL	NULL	NULL	Salmonella enterica subsp. enterica serovar Typhimurium	Typhimurium	28901	SC	3/14/13	NULL	NULL	PDT000033458.1	6/20/14	90371	NULL	NULL
ERR235201	PDT000033451.1|SAMEA1712327||Salmonella enterica subsp. enterica serovar Typhimurium||||Generic	0	PAIRED	NULL	NULL	ILLUMINA	NULL	NULL	NULL	4878941	4995892	6	NULL	Generic	PRJEB634	SAMEA1712327	NULL	NULL	0	0	NULL	NULL	NULL	NULL	NULL	NULL	NULL	Salmonella enterica subsp. enterica serovar Typhimurium	Typhimurium	28901	SC	3/14/13	NULL	NULL	PDT000033451.1	6/20/14	90371	NULL	NULL
ERR235202	PDT000033475.1|SAMEA1712386||Salmonella enterica subsp. enterica serovar Typhimurium||||Generic	0	PAIRED	NULL	NULL	ILLUMINA	NULL	NULL	NULL	4879138	5078596	5	NULL	Generic	PRJEB634	SAMEA1712386	NULL	NULL	0	0	NULL	NULL	NULL	NULL	NULL	NULL	NULL	Salmonella enterica subsp. enterica serovar Typhimurium	Typhimurium	28901	SC	3/14/13	NULL	NULL	PDT000033475.1	6/20/14	90371	NULL	NULL
ERR235203	PDT000033486.1|SAMEA1712431||Salmonella enterica subsp. enterica serovar Typhimurium||||Generic	0	PAIRED	NULL	NULL	ILLUMINA	NULL	NULL	NULL	3223956	5035237	10	NULL	Generic	PRJEB634	SAMEA1712431	NULL	NULL	0	0	NULL	NULL	NULL	NULL	NULL	NULL	NULL	Salmonella enterica subsp. enterica serovar Typhimurium	Typhimurium	28901	SC	3/14/13	NULL	NULL	PDT000033486.1	6/20/14	90371	NULL	NULL
ERR235204	PDT000033484.1|SAMEA1712425||Salmonella enterica subsp. enterica serovar Typhimurium||||Generic	0	PAIRED	NULL	NULL	ILLUMINA	NULL	NULL	NULL	4879304	5079832	7	NULL	Generic	PRJEB634	SAMEA1712425	NULL	NULL	0	0	NULL	NULL	NULL	NULL	NULL	NULL	NULL	Salmonella enterica subsp. enterica serovar Typhimurium	Typhimurium	28901	SC	3/14/13	NULL	NULL	PDT000033484.1	6/20/14	90371	NULL	NULL
ERR235208	PDT000033519.1|SAMEA1712505||Salmonella enterica subsp. enterica serovar Typhimurium||||Generic	0	PAIRED	NULL	NULL	ILLUMINA	NULL	NULL	NULL	4875933	4988306	4	NULL	Generic	PRJEB634	SAMEA1712505	NULL	NULL	0	0	NULL	NULL	NULL	NULL	NULL	NULL	NULL	Salmonella enterica subsp. enterica serovar Typhimurium	Typhimurium	28901	SC	3/14/13	NULL	NULL	PDT000033519.1	6/20/14	90371	NULL	NULL
ERR235209	PDT000033514.1|SAMEA1712493||Salmonella enterica subsp. enterica serovar Typhimurium||||Generic	0	PAIRED	NULL	NULL	ILLUMINA	NULL	NULL	NULL	290556	5060728	95	NULL	Generic	PRJEB634	SAMEA1712493	NULL	NULL	0	0	NULL	NULL	NULL	NULL	NULL	NULL	NULL	Salmonella enterica subsp. enterica serovar Typhimurium	Typhimurium	28901	SC	3/14/13	NULL	NULL	PDT000033514.1	6/20/14	90371	NULL	NULL
ERR235210	PDT000033509.1|SAMEA1712479||Salmonella enterica subsp. enterica serovar Typhimurium||||Generic	0	PAIRED	NULL	NULL	ILLUMINA	NULL	NULL	NULL	4879225	5162513	12	NULL	Generic	PRJEB634	SAMEA1712479	NULL	NULL	0	0	NULL	NULL	NULL	NULL	NULL	NULL	NULL	Salmonella enterica subsp. enterica serovar Typhimurium	Typhimurium	28901	SC	3/14/13	NULL	NULL	PDT000033509.1	6/20/14	90371	NULL	NULL
ERR235211	PDT000033515.1|SAMEA1712497||Salmonella enterica subsp. enterica serovar Typhimurium||||Generic	0	PAIRED	NULL	NULL	ILLUMINA	NULL	NULL	NULL	4876230	4993678	10	NULL	Generic	PRJEB634	SAMEA1712497	NULL	NULL	0	0	NULL	NULL	NULL	NULL	NULL	NULL	NULL	Salmonella enterica subsp. enterica serovar Typhimurium	Typhimurium	28901	SC	3/14/13	NULL	NULL	PDT000033515.1	6/20/14	90371	NULL	NULL
ERR235212	PDT000033493.1|SAMEA1712451||Salmonella enterica subsp. enterica serovar Typhimurium||||Generic	0	PAIRED	NULL	NULL	ILLUMINA	NULL	NULL	NULL	4875210	5676577	171	NULL	Generic	PRJEB634	SAMEA1712451	NULL	NULL	0	0	NULL	NULL	NULL	NULL	NULL	NULL	NULL	Salmonella enterica subsp. enterica serovar Typhimurium	Typhimurium	28901	SC	3/14/13	NULL	NULL	PDT000033493.1	6/20/14	90371	NULL	NULL
ERR235213	PDT000033480.1|SAMEA1712395||Salmonella enterica subsp. enterica serovar Typhimurium||||Generic	0	PAIRED	NULL	NULL	ILLUMINA	NULL	NULL	NULL	4877884	5160563	16	NULL	Generic	PRJEB634	SAMEA1712395	NULL	NULL	0	0	NULL	NULL	NULL	NULL	NULL	NULL	NULL	Salmonella enterica subsp. enterica serovar Typhimurium	Typhimurium	28901	SC	3/14/13	NULL	NULL	PDT000033480.1	6/20/14	90371	NULL	NULL
ERR235215	PDT000033495.1|SAMEA1712454||Salmonella enterica subsp. enterica serovar Typhimurium||||Generic	0	PAIRED	NULL	NULL	ILLUMINA	NULL	NULL	NULL	4077905	4806584	6	NULL	Generic	PRJEB634	SAMEA1712454	NULL	NULL	0	0	NULL	NULL	NULL	NULL	NULL	NULL	NULL	Salmonella enterica subsp. enterica serovar Typhimurium	Typhimurium	28901	SC	3/14/13	NULL	NULL	PDT000033495.1	6/20/14	90371	NULL	NULL
ERR235216	PDT000033504.1|SAMEA1712467||Salmonella enterica subsp. enterica serovar Typhimurium||||Generic	0	PAIRED	NULL	NULL	ILLUMINA	NULL	NULL	NULL	4879411	5075961	7	NULL	Generic	PRJEB634	SAMEA1712467	NULL	NULL	0	0	NULL	NULL	NULL	NULL	NULL	NULL	NULL	Salmonella enterica subsp. enterica serovar Typhimurium	Typhimurium	28901	SC	3/14/13	NULL	NULL	PDT000033504.1	6/20/14	90371	NULL	NULL
ERR235217	PDT000033500.1|SAMEA1712463||Salmonella enterica subsp. enterica serovar Typhimurium||||Generic	0	PAIRED	NULL	NULL	ILLUMINA	NULL	NULL	NULL	4876118	4990468	5	NULL	Generic	PRJEB634	SAMEA1712463	NULL	NULL	0	0	NULL	NULL	NULL	NULL	NULL	NULL	NULL	Salmonella enterica subsp. enterica serovar Typhimurium	Typhimurium	28901	SC	3/14/13	NULL	NULL	PDT000033500.1	6/20/14	90371	NULL	NULL
ERR235218	PDT000033507.1|SAMEA1712476||Salmonella enterica subsp. enterica serovar Typhimurium||||Generic	0	PAIRED	NULL	NULL	ILLUMINA	NULL	NULL	NULL	4879294	5080968	6	NULL	Generic	PRJEB634	SAMEA1712476	NULL	NULL	0	0	NULL	NULL	NULL	NULL	NULL	NULL	NULL	Salmonella enterica subsp. enterica serovar Typhimurium	Typhimurium	28901	SC	3/14/13	NULL	NULL	PDT000033507.1	6/20/14	90371	NULL	NULL
ERR235219	PDT000033516.1|SAMEA1712499||Salmonella enterica subsp. enterica serovar Typhimurium||||Generic	0	PAIRED	NULL	NULL	ILLUMINA	NULL	NULL	NULL	4876116	4990484	6	NULL	Generic	PRJEB634	SAMEA1712499	NULL	NULL	0	0	NULL	NULL	NULL	NULL	NULL	NULL	NULL	Salmonella enterica subsp. enterica serovar Typhimurium	Typhimurium	28901	SC	3/14/13	NULL	NULL	PDT000033516.1	6/20/14	90371	NULL	NULL
ERR235220	PDT000033459.1|SAMEA1712345||Salmonella enterica subsp. enterica serovar Typhimurium||||Generic	0	PAIRED	NULL	NULL	ILLUMINA	NULL	NULL	NULL	4832588	4958362	19	NULL	Generic	PRJEB634	SAMEA1712345	NULL	NULL	0	0	NULL	NULL	NULL	NULL	NULL	NULL	NULL	Salmonella enterica subsp. enterica serovar Typhimurium	Typhimurium	28901	SC	3/14/13	NULL	NULL	PDT000033459.1	6/20/14	90371	NULL	NULL
ERR235221	PDT000033450.1|SAMEA1712323||Salmonella enterica subsp. enterica serovar Typhimurium||||Generic	0	PAIRED	NULL	NULL	ILLUMINA	NULL	NULL	NULL	3001271	5079612	6	NULL	Generic	PRJEB634	SAMEA1712323	NULL	NULL	0	0	NULL	NULL	NULL	NULL	NULL	NULL	NULL	Salmonella enterica subsp. enterica serovar Typhimurium	Typhimurium	28901	SC	3/14/13	NULL	NULL	PDT000033450.1	6/20/14	90371	NULL	NULL
ERR235222	PDT000033447.1|SAMEA1712312||Salmonella enterica subsp. enterica serovar Typhimurium||||Generic	0	PAIRED	NULL	NULL	ILLUMINA	NULL	NULL	NULL	3611956	6892601	65	NULL	Generic	PRJEB634	SAMEA1712312	NULL	NULL	0	0	NULL	NULL	NULL	NULL	NULL	NULL	NULL	Salmonella enterica subsp. enterica serovar Typhimurium	Typhimurium	28901	SC	3/14/13	NULL	NULL	PDT000033447.1	6/20/14	90371	NULL	NULL
ERR235223	PDT000033423.1|SAMEA1712252||Salmonella enterica subsp. enterica serovar Typhimurium||||Generic	0	PAIRED	NULL	NULL	ILLUMINA	NULL	NULL	NULL	328482	5080541	82	NULL	Generic	PRJEB634	SAMEA1712252	NULL	NULL	0	0	NULL	NULL	NULL	NULL	NULL	NULL	NULL	Salmonella enterica subsp. enterica serovar Typhimurium	Typhimurium	28901	SC	3/14/13	NULL	NULL	PDT000033423.1	6/20/14	90371	NULL	NULL
ERR235224	PDT000033431.1|SAMEA1712273||Salmonella enterica subsp. enterica serovar Typhimurium||||Generic	0	PAIRED	NULL	NULL	ILLUMINA	NULL	NULL	NULL	4879379	5078151	6	NULL	Generic	PRJEB634	SAMEA1712273	NULL	NULL	0	0	NULL	NULL	NULL	NULL	NULL	NULL	NULL	Salmonella enterica subsp. enterica serovar Typhimurium	Typhimurium	28901	SC	3/14/13	NULL	NULL	PDT000033431.1	6/20/14	90371	NULL	NULL
ERR235225	PDT000033412.1|SAMEA1712220||Salmonella enterica subsp. enterica serovar Typhimurium||||Generic	0	PAIRED	NULL	NULL	ILLUMINA	NULL	NULL	NULL	4876322	4990673	5	NULL	Generic	PRJEB634	SAMEA1712220	NULL	NULL	0	0	NULL	NULL	NULL	NULL	NULL	NULL	NULL	Salmonella enterica subsp. enterica serovar Typhimurium	Typhimurium	28901	SC	3/14/13	NULL	NULL	PDT000033412.1	6/20/14	90371	NULL	NULL
ERR235226	PDT000033418.1|SAMEA1712235||Salmonella enterica subsp. enterica serovar Typhimurium||||Generic	0	PAIRED	NULL	NULL	ILLUMINA	NULL	NULL	NULL	4876112	4990053	5	NULL	Generic	PRJEB634	SAMEA1712235	NULL	NULL	0	0	NULL	NULL	NULL	NULL	NULL	NULL	NULL	Salmonella enterica subsp. enterica serovar Typhimurium	Typhimurium	28901	SC	3/14/13	NULL	NULL	PDT000033418.1	6/20/14	90371	NULL	NULL
ERR235227	PDT000033508.1|SAMEA1712478||Salmonella enterica subsp. enterica serovar Typhimurium||||Generic	0	PAIRED	NULL	NULL	ILLUMINA	NULL	NULL	NULL	3222101	4991459	8	NULL	Generic	PRJEB634	SAMEA1712478	NULL	NULL	0	0	NULL	NULL	NULL	NULL	NULL	NULL	NULL	Salmonella enterica subsp. enterica serovar Typhimurium	Typhimurium	28901	SC	3/14/13	NULL	NULL	PDT000033508.1	6/20/14	90371	NULL	NULL
ERR235228	PDT000033513.1|SAMEA1712492||Salmonella enterica subsp. enterica serovar Typhimurium||||Generic	0	PAIRED	NULL	NULL	ILLUMINA	NULL	NULL	NULL	4876135	4992669	9	NULL	Generic	PRJEB634	SAMEA1712492	NULL	NULL	0	0	NULL	NULL	NULL	NULL	NULL	NULL	NULL	Salmonella enterica subsp. enterica serovar Typhimurium	Typhimurium	28901	SC	3/14/13	NULL	NULL	PDT000033513.1	6/20/14	90371	NULL	NULL
ERR235229	PDT000033521.1|SAMEA1712508||Salmonella enterica subsp. enterica serovar Typhimurium||||Generic	0	PAIRED	NULL	NULL	ILLUMINA	NULL	NULL	NULL	4876156	4990523	5	NULL	Generic	PRJEB634	SAMEA1712508	NULL	NULL	0	0	NULL	NULL	NULL	NULL	NULL	NULL	NULL	Salmonella enterica subsp. enterica serovar Typhimurium	Typhimurium	28901	SC	3/14/13	NULL	NULL	PDT000033521.1	6/20/14	90371	NULL	NULL
ERR235230	PDT000033499.1|SAMEA1712462||Salmonella enterica subsp. enterica serovar Typhimurium||||Generic	0	PAIRED	NULL	NULL	ILLUMINA	NULL	NULL	NULL	3553400	4812853	9	NULL	Generic	PRJEB634	SAMEA1712462	NULL	NULL	0	0	NULL	NULL	NULL	NULL	NULL	NULL	NULL	Salmonella enterica subsp. enterica serovar Typhimurium	Typhimurium	28901	SC	3/14/13	NULL	NULL	PDT000033499.1	6/20/14	90371	NULL	NULL
ERR235231	PDT000033477.1|SAMEA1712391||Salmonella enterica subsp. enterica serovar Typhimurium||||Generic	0	PAIRED	NULL	NULL	ILLUMINA	NULL	NULL	NULL	3612096	4988210	7	NULL	Generic	PRJEB634	SAMEA1712391	NULL	NULL	0	0	NULL	NULL	NULL	NULL	NULL	NULL	NULL	Salmonella enterica subsp. enterica serovar Typhimurium	Typhimurium	28901	SC	3/14/13	NULL	NULL	PDT000033477.1	6/20/14	90371	NULL	NULL
ERR235232	PDT000033489.1|SAMEA1712441||Salmonella enterica subsp. enterica serovar Typhimurium||||Generic	0	PAIRED	NULL	NULL	ILLUMINA	NULL	NULL	NULL	4162228	4985580	7	NULL	Generic	PRJEB634	SAMEA1712441	NULL	NULL	0	0	NULL	NULL	NULL	NULL	NULL	NULL	NULL	Salmonella enterica subsp. enterica serovar Typhimurium	Typhimurium	28901	SC	3/14/13	NULL	NULL	PDT000033489.1	6/20/14	90371	NULL	NULL
ERR235233	PDT000033481.1|SAMEA1712400||Salmonella enterica subsp. enterica serovar Typhimurium||||Generic	0	PAIRED	NULL	NULL	ILLUMINA	NULL	NULL	NULL	4876143	4990713	6	NULL	Generic	PRJEB634	SAMEA1712400	NULL	NULL	0	0	NULL	NULL	NULL	NULL	NULL	NULL	NULL	Salmonella enterica subsp. enterica serovar Typhimurium	Typhimurium	28901	SC	3/14/13	NULL	NULL	PDT000033481.1	6/20/14	90371	NULL	NULL
ERR235234	PDT000033441.1|SAMEA1712295||Salmonella enterica subsp. enterica serovar Typhimurium||||Generic	0	PAIRED	NULL	NULL	ILLUMINA	NULL	NULL	NULL	3611956	4990910	8	NULL	Generic	PRJEB634	SAMEA1712295	NULL	NULL	0	0	NULL	NULL	NULL	NULL	NULL	NULL	NULL	Salmonella enterica subsp. enterica serovar Typhimurium	Typhimurium	28901	SC	3/14/13	NULL	NULL	PDT000033441.1	6/20/14	90371	NULL	NULL
ERR235235	PDT000033446.1|SAMEA1712309||Salmonella enterica subsp. enterica serovar Typhimurium||||Generic	0	PAIRED	NULL	NULL	ILLUMINA	NULL	NULL	NULL	4876279	4974070	5	NULL	Generic	PRJEB634	SAMEA1712309	NULL	NULL	0	0	NULL	NULL	NULL	NULL	NULL	NULL	NULL	Salmonella enterica subsp. enterica serovar Typhimurium	Typhimurium	28901	SC	3/14/13	NULL	NULL	PDT000033446.1	6/20/14	90371	NULL	NULL
ERR235236	PDT000033452.1|SAMEA1712328||Salmonella enterica subsp. enterica serovar Typhimurium||||Generic	0	PAIRED	NULL	NULL	ILLUMINA	NULL	NULL	NULL	4876156	4990527	5	NULL	Generic	PRJEB634	SAMEA1712328	NULL	NULL	0	0	NULL	NULL	NULL	NULL	NULL	NULL	NULL	Salmonella enterica subsp. enterica serovar Typhimurium	Typhimurium	28901	SC	3/14/13	NULL	NULL	PDT000033452.1	6/20/14	90371	NULL	NULL
ERR235237	PDT000033462.1|SAMEA1712350||Salmonella enterica subsp. enterica serovar Typhimurium||||Generic	0	PAIRED	NULL	NULL	ILLUMINA	NULL	NULL	NULL	4876234	4990597	5	NULL	Generic	PRJEB634	SAMEA1712350	NULL	NULL	0	0	NULL	NULL	NULL	NULL	NULL	NULL	NULL	Salmonella enterica subsp. enterica serovar Typhimurium	Typhimurium	28901	SC	3/14/13	NULL	NULL	PDT000033462.1	6/20/14	90371	NULL	NULL
ERR235238	PDT000033456.1|SAMEA1712334||Salmonella enterica subsp. enterica serovar Typhimurium||||Generic	0	PAIRED	NULL	NULL	ILLUMINA	NULL	NULL	NULL	4879015	5058623	4	NULL	Generic	PRJEB634	SAMEA1712334	NULL	NULL	0	0	NULL	NULL	NULL	NULL	NULL	NULL	NULL	Salmonella enterica subsp. enterica serovar Typhimurium	Typhimurium	28901	SC	3/14/13	NULL	NULL	PDT000033456.1	6/20/14	90371	NULL	NULL
ERR235239	PDT000033409.1|SAMEA1712209||Salmonella enterica subsp. enterica serovar Typhimurium||||Generic	0	PAIRED	NULL	NULL	ILLUMINA	NULL	NULL	NULL	4591390	4987159	15	NULL	Generic	PRJEB634	SAMEA1712209	NULL	NULL	0	0	NULL	NULL	NULL	NULL	NULL	NULL	NULL	Salmonella enterica subsp. enterica serovar Typhimurium	Typhimurium	28901	SC	3/15/13	NULL	NULL	PDT000033409.1	6/20/14	90371	NULL	NULL
ERR235240	PDT000033414.1|SAMEA1712226||Salmonella enterica subsp. enterica serovar Typhimurium||||Generic	0	PAIRED	NULL	NULL	ILLUMINA	NULL	NULL	NULL	4879097	5078237	5	NULL	Generic	PRJEB634	SAMEA1712226	NULL	NULL	0	0	NULL	NULL	NULL	NULL	NULL	NULL	NULL	Salmonella enterica subsp. enterica serovar Typhimurium	Typhimurium	28901	SC	3/14/13	NULL	NULL	PDT000033414.1	6/20/14	90371	NULL	NULL
ERR235242	PDT000033438.1|SAMEA1712288||Salmonella enterica subsp. enterica serovar Typhimurium||||Generic	0	PAIRED	NULL	NULL	ILLUMINA	NULL	NULL	NULL	4875930	5187464	17	NULL	Generic	PRJEB634	SAMEA1712288	NULL	NULL	0	0	NULL	NULL	NULL	NULL	NULL	NULL	NULL	Salmonella enterica subsp. enterica serovar Typhimurium	Typhimurium	28901	SC	3/15/13	NULL	NULL	PDT000033438.1	6/20/14	90371	NULL	NULL
ERR235243	PDT000033444.1|SAMEA1712305||Salmonella enterica subsp. enterica serovar Typhimurium||||Generic	0	PAIRED	NULL	NULL	ILLUMINA	NULL	NULL	NULL	4876279	4990862	6	NULL	Generic	PRJEB634	SAMEA1712305	NULL	NULL	0	0	NULL	NULL	NULL	NULL	NULL	NULL	NULL	Salmonella enterica subsp. enterica serovar Typhimurium	Typhimurium	28901	SC	3/15/13	NULL	NULL	PDT000033444.1	6/20/14	90371	NULL	NULL
ERR235244	PDT000033448.1|SAMEA1712317||Salmonella enterica subsp. enterica serovar Typhimurium||||Generic	0	PAIRED	NULL	NULL	ILLUMINA	NULL	NULL	NULL	3222131	4991162	7	NULL	Generic	PRJEB634	SAMEA1712317	NULL	NULL	0	0	NULL	NULL	NULL	NULL	NULL	NULL	NULL	Salmonella enterica subsp. enterica serovar Typhimurium	Typhimurium	28901	SC	3/14/13	NULL	NULL	PDT000033448.1	6/20/14	90371	NULL	NULL
ERR235245	PDT000033411.1|SAMEA1712215||Salmonella enterica subsp. enterica serovar Typhimurium||||Generic	0	PAIRED	NULL	NULL	ILLUMINA	NULL	NULL	NULL	4781049	4809200	7	NULL	Generic	PRJEB634	SAMEA1712215	NULL	NULL	0	0	NULL	NULL	NULL	NULL	NULL	NULL	NULL	Salmonella enterica subsp. enterica serovar Typhimurium	Typhimurium	28901	SC	3/14/13	NULL	NULL	PDT000033411.1	6/20/14	90371	NULL	NULL
ERR235246	PDT000033419.1|SAMEA1712240||Salmonella enterica subsp. enterica serovar Typhimurium||||Generic	0	PAIRED	NULL	NULL	ILLUMINA	NULL	NULL	NULL	4876174	5009313	15	NULL	Generic	PRJEB634	SAMEA1712240	NULL	NULL	0	0	NULL	NULL	NULL	NULL	NULL	NULL	NULL	Salmonella enterica subsp. enterica serovar Typhimurium	Typhimurium	28901	SC	3/14/13	NULL	NULL	PDT000033419.1	6/20/14	90371	NULL	NULL
ERR235247	PDT000033426.1|SAMEA1712258||Salmonella enterica subsp. enterica serovar Typhimurium||||Generic	0	PAIRED	NULL	NULL	ILLUMINA	NULL	NULL	NULL	4876116	4952186	4	NULL	Generic	PRJEB634	SAMEA1712258	NULL	NULL	0	0	NULL	NULL	NULL	NULL	NULL	NULL	NULL	Salmonella enterica subsp. enterica serovar Typhimurium	Typhimurium	28901	SC	3/15/13	NULL	NULL	PDT000033426.1	6/20/14	90371	NULL	NULL
ERR235248	PDT000033421.1|SAMEA1712245||Salmonella enterica subsp. enterica serovar Typhimurium||||Generic	0	PAIRED	NULL	NULL	ILLUMINA	NULL	NULL	NULL	4870413	5068879	5	NULL	Generic	PRJEB634	SAMEA1712245	NULL	NULL	0	0	NULL	NULL	NULL	NULL	NULL	NULL	NULL	Salmonella enterica subsp. enterica serovar Typhimurium	Typhimurium	28901	SC	3/14/13	NULL	NULL	PDT000033421.1	6/20/14	90371	NULL	NULL
ERR235249	PDT000033430.1|SAMEA1712265||Salmonella enterica subsp. enterica serovar Typhimurium||||Generic	0	PAIRED	NULL	NULL	ILLUMINA	NULL	NULL	NULL	3551208	5087902	14	NULL	Generic	PRJEB634	SAMEA1712265	NULL	NULL	0	0	NULL	NULL	NULL	NULL	NULL	NULL	NULL	Salmonella enterica subsp. enterica serovar Typhimurium	Typhimurium	28901	SC	3/14/13	NULL	NULL	PDT000033430.1	6/20/14	90371	NULL	NULL
ERR235250	PDT000033506.1|SAMEA1712470||Salmonella enterica subsp. enterica serovar Typhimurium||||Generic	0	PAIRED	NULL	NULL	ILLUMINA	NULL	NULL	NULL	4879255	5182387	15	NULL	Generic	PRJEB634	SAMEA1712470	NULL	NULL	0	0	NULL	NULL	NULL	NULL	NULL	NULL	NULL	Salmonella enterica subsp. enterica serovar Typhimurium	Typhimurium	28901	SC	3/14/13	NULL	NULL	PDT000033506.1	6/20/14	90371	NULL	NULL
ERR235251	PDT000033502.1|SAMEA1712465||Salmonella enterica subsp. enterica serovar Typhimurium||||Generic	0	PAIRED	NULL	NULL	ILLUMINA	NULL	NULL	NULL	4876126	4990498	5	NULL	Generic	PRJEB634	SAMEA1712465	NULL	NULL	0	0	NULL	NULL	NULL	NULL	NULL	NULL	NULL	Salmonella enterica subsp. enterica serovar Typhimurium	Typhimurium	28901	SC	3/14/13	NULL	NULL	PDT000033502.1	6/20/14	90371	NULL	NULL
ERR235252	PDT000033505.1|SAMEA1712468||Salmonella enterica subsp. enterica serovar Typhimurium||||Generic	0	PAIRED	NULL	NULL	ILLUMINA	NULL	NULL	NULL	4596656	4990346	6	NULL	Generic	PRJEB634	SAMEA1712468	NULL	NULL	0	0	NULL	NULL	NULL	NULL	NULL	NULL	NULL	Salmonella enterica subsp. enterica serovar Typhimurium	Typhimurium	28901	SC	3/14/13	NULL	NULL	PDT000033505.1	6/20/14	90371	NULL	NULL
ERR235253	PDT000033482.1|SAMEA1712409||Salmonella enterica subsp. enterica serovar Typhimurium||||Generic	0	PAIRED	NULL	NULL	ILLUMINA	NULL	NULL	NULL	4879253	5079210	6	NULL	Generic	PRJEB634	SAMEA1712409	NULL	NULL	0	0	NULL	NULL	NULL	NULL	NULL	NULL	NULL	Salmonella enterica subsp. enterica serovar Typhimurium	Typhimurium	28901	SC	3/14/13	NULL	NULL	PDT000033482.1	6/20/14	90371	NULL	NULL
ERR235254	PDT000033487.1|SAMEA1712435||Salmonella enterica subsp. enterica serovar Typhimurium||||Generic	0	PAIRED	NULL	NULL	ILLUMINA	NULL	NULL	NULL	4877885	4994246	6	NULL	Generic	PRJEB634	SAMEA1712435	NULL	NULL	0	0	NULL	NULL	NULL	NULL	NULL	NULL	NULL	Salmonella enterica subsp. enterica serovar Typhimurium	Typhimurium	28901	SC	3/14/13	NULL	NULL	PDT000033487.1	6/20/14	90371	NULL	NULL
ERR235255	PDT000033466.1|SAMEA1712359||Salmonella enterica subsp. enterica serovar Typhimurium||||Generic	0	PAIRED	NULL	NULL	ILLUMINA	NULL	NULL	NULL	4879167	4993040	5	NULL	Generic	PRJEB634	SAMEA1712359	NULL	NULL	0	0	NULL	NULL	NULL	NULL	NULL	NULL	NULL	Salmonella enterica subsp. enterica serovar Typhimurium	Typhimurium	28901	SC	3/14/13	NULL	NULL	PDT000033466.1	6/20/14	90371	NULL	NULL
ERR235256	PDT000033471.1|SAMEA1712374||Salmonella enterica subsp. enterica serovar Typhimurium||||Generic	0	PAIRED	NULL	NULL	ILLUMINA	NULL	NULL	NULL	2779512	4991220	8	NULL	Generic	PRJEB634	SAMEA1712374	NULL	NULL	0	0	NULL	NULL	NULL	NULL	NULL	NULL	NULL	Salmonella enterica subsp. enterica serovar Typhimurium	Typhimurium	28901	SC	3/14/13	NULL	NULL	PDT000033471.1	6/20/14	90371	NULL	NULL
ERR235257	PDT000033453.1|SAMEA1712330||Salmonella enterica subsp. enterica serovar Typhimurium||||Generic	0	PAIRED	NULL	NULL	ILLUMINA	NULL	NULL	NULL	4872121	4989090	12	NULL	Generic	PRJEB634	SAMEA1712330	NULL	NULL	0	0	NULL	NULL	NULL	NULL	NULL	NULL	NULL	Salmonella enterica subsp. enterica serovar Typhimurium	Typhimurium	28901	SC	3/14/13	NULL	NULL	PDT000033453.1	6/20/14	90371	NULL	NULL
ERR235258	PDT000033461.1|SAMEA1712349||Salmonella enterica subsp. enterica serovar Typhimurium||||Generic	0	PAIRED	NULL	NULL	ILLUMINA	NULL	NULL	NULL	4876088	4990704	6	NULL	Generic	PRJEB634	SAMEA1712349	NULL	NULL	0	0	NULL	NULL	NULL	NULL	NULL	NULL	NULL	Salmonella enterica subsp. enterica serovar Typhimurium	Typhimurium	28901	SC	3/14/13	NULL	NULL	PDT000033461.1	6/20/14	90371	NULL	NULL
ERR235259	PDT000033455.1|SAMEA1712333||Salmonella enterica subsp. enterica serovar Typhimurium||||Generic	0	PAIRED	NULL	NULL	ILLUMINA	NULL	NULL	NULL	4879091	5078966	6	NULL	Generic	PRJEB634	SAMEA1712333	NULL	NULL	0	0	NULL	NULL	NULL	NULL	NULL	NULL	NULL	Salmonella enterica subsp. enterica serovar Typhimurium	Typhimurium	28901	SC	3/14/13	NULL	NULL	PDT000033455.1	6/20/14	90371	NULL	NULL
ERR235260	PDT000033436.1|SAMEA1712286||Salmonella enterica subsp. enterica serovar Typhimurium||||Generic	0	PAIRED	NULL	NULL	ILLUMINA	NULL	NULL	NULL	4872884	4993441	13	NULL	Generic	PRJEB634	SAMEA1712286	NULL	NULL	0	0	NULL	NULL	NULL	NULL	NULL	NULL	NULL	Salmonella enterica subsp. enterica serovar Typhimurium	Typhimurium	28901	SC	3/14/13	NULL	NULL	PDT000033436.1	6/20/14	90371	NULL	NULL
ERR235261	PDT000033428.1|SAMEA1712261||Salmonella enterica subsp. enterica serovar Typhimurium||||Generic	0	PAIRED	NULL	NULL	ILLUMINA	NULL	NULL	NULL	4593282	4991341	7	NULL	Generic	PRJEB634	SAMEA1712261	NULL	NULL	0	0	NULL	NULL	NULL	NULL	NULL	NULL	NULL	Salmonella enterica subsp. enterica serovar Typhimurium	Typhimurium	28901	SC	3/14/13	NULL	NULL	PDT000033428.1	6/20/14	90371	NULL	NULL
ERR235262	PDT000033417.1|SAMEA1712233||Salmonella enterica subsp. enterica serovar Typhimurium||||Generic	0	PAIRED	NULL	NULL	ILLUMINA	NULL	NULL	NULL	4778429	5036541	30	NULL	Generic	PRJEB634	SAMEA1712233	NULL	NULL	0	0	NULL	NULL	NULL	NULL	NULL	NULL	NULL	Salmonella enterica subsp. enterica serovar Typhimurium	Typhimurium	28901	SC	3/14/13	NULL	NULL	PDT000033417.1	6/20/14	90371	NULL	NULL
ERR235264	PDT000033410.1|SAMEA1712212||Salmonella enterica subsp. enterica serovar Typhimurium||||Generic	0	PAIRED	NULL	NULL	ILLUMINA	NULL	NULL	NULL	4879987	5078969	8	NULL	Generic	PRJEB634	SAMEA1712212	NULL	NULL	0	0	NULL	NULL	NULL	NULL	NULL	NULL	NULL	Salmonella enterica subsp. enterica serovar Typhimurium	Typhimurium	28901	SC	3/14/13	NULL	NULL	PDT000033410.1	6/20/14	90371	NULL	NULL
ERR235266	PDT000033474.1|SAMEA1712384||Salmonella enterica subsp. enterica serovar Typhimurium||||Generic	0	PAIRED	NULL	NULL	ILLUMINA	NULL	NULL	NULL	4879378	5077804	6	NULL	Generic	PRJEB634	SAMEA1712384	NULL	NULL	0	0	NULL	NULL	NULL	NULL	NULL	NULL	NULL	Salmonella enterica subsp. enterica serovar Typhimurium	Typhimurium	28901	SC	3/14/13	NULL	NULL	PDT000033474.1	6/20/14	90371	NULL	NULL
ERR235267	PDT000033483.1|SAMEA1712416||Salmonella enterica subsp. enterica serovar Typhimurium||||Generic	0	PAIRED	NULL	NULL	ILLUMINA	NULL	NULL	NULL	357164	4768314	25	NULL	Generic	PRJEB634	SAMEA1712416	NULL	NULL	0	0	NULL	NULL	NULL	NULL	NULL	NULL	NULL	Salmonella enterica subsp. enterica serovar Typhimurium	Typhimurium	28901	SC	3/14/13	NULL	NULL	PDT000033483.1	6/20/14	90371	NULL	NULL
ERR235268	PDT000033485.1|SAMEA1712427||Salmonella enterica subsp. enterica serovar Typhimurium||||Generic	0	PAIRED	NULL	NULL	ILLUMINA	NULL	NULL	NULL	254210	4642465	72	NULL	Generic	PRJEB634	SAMEA1712427	NULL	NULL	0	0	NULL	NULL	NULL	NULL	NULL	NULL	NULL	Salmonella enterica subsp. enterica serovar Typhimurium	Typhimurium	28901	SC	3/14/13	NULL	NULL	PDT000033485.1	6/20/14	90371	NULL	NULL
ERR235269	PDT000033496.1|SAMEA1712457||Salmonella enterica subsp. enterica serovar Typhimurium||||Generic	0	PAIRED	NULL	NULL	ILLUMINA	NULL	NULL	NULL	4876122	4992638	7	NULL	Generic	PRJEB634	SAMEA1712457	NULL	NULL	0	0	NULL	NULL	NULL	NULL	NULL	NULL	NULL	Salmonella enterica subsp. enterica serovar Typhimurium	Typhimurium	28901	SC	3/14/13	NULL	NULL	PDT000033496.1	6/20/14	90371	NULL	NULL
ERR235270	PDT000033491.1|SAMEA1712445||Salmonella enterica subsp. enterica serovar Typhimurium||||Generic	0	PAIRED	NULL	NULL	ILLUMINA	NULL	NULL	NULL	4593093	4993266	7	NULL	Generic	PRJEB634	SAMEA1712445	NULL	NULL	0	0	NULL	NULL	NULL	NULL	NULL	NULL	NULL	Salmonella enterica subsp. enterica serovar Typhimurium	Typhimurium	28901	SC	3/14/13	NULL	NULL	PDT000033491.1	6/20/14	90371	NULL	NULL
ERR235271	PDT000033512.1|SAMEA1712490||Salmonella enterica subsp. enterica serovar Typhimurium||||Generic	0	PAIRED	NULL	NULL	ILLUMINA	NULL	NULL	NULL	4876132	4994300	10	NULL	Generic	PRJEB634	SAMEA1712490	NULL	NULL	0	0	NULL	NULL	NULL	NULL	NULL	NULL	NULL	Salmonella enterica subsp. enterica serovar Typhimurium	Typhimurium	28901	SC	3/14/13	NULL	NULL	PDT000033512.1	6/20/14	90371	NULL	NULL
ERR235272	PDT000033415.1|SAMEA1712230||Salmonella enterica subsp. enterica serovar Typhimurium||||Generic	0	PAIRED	NULL	NULL	ILLUMINA	NULL	NULL	NULL	154902	4839337	59	NULL	Generic	PRJEB634	SAMEA1712230	NULL	NULL	0	0	NULL	NULL	NULL	NULL	NULL	NULL	NULL	Salmonella enterica subsp. enterica serovar Typhimurium	Typhimurium	28901	SC	3/14/13	NULL	NULL	PDT000033415.1	6/20/14	90371	NULL	NULL
ERR235273	PDT000033408.1|SAMEA1712207||Salmonella enterica subsp. enterica serovar Typhimurium||||Generic	0	PAIRED	NULL	NULL	ILLUMINA	NULL	NULL	NULL	4878744	5078098	5	NULL	Generic	PRJEB634	SAMEA1712207	NULL	NULL	0	0	NULL	NULL	NULL	NULL	NULL	NULL	NULL	Salmonella enterica subsp. enterica serovar Typhimurium	Typhimurium	28901	SC	3/14/13	NULL	NULL	PDT000033408.1	6/20/14	90371	NULL	NULL
ERR235274	PDT000033413.1|SAMEA1712221||Salmonella enterica subsp. enterica serovar Typhimurium||||Generic	0	PAIRED	NULL	NULL	ILLUMINA	NULL	NULL	NULL	4879192	5079172	6	NULL	Generic	PRJEB634	SAMEA1712221	NULL	NULL	0	0	NULL	NULL	NULL	NULL	NULL	NULL	NULL	Salmonella enterica subsp. enterica serovar Typhimurium	Typhimurium	28901	SC	3/14/13	NULL	NULL	PDT000033413.1	6/20/14	90371	NULL	NULL
ERR235275	PDT000033432.1|SAMEA1712275||Salmonella enterica subsp. enterica serovar Typhimurium||||Generic	0	PAIRED	NULL	NULL	ILLUMINA	NULL	NULL	NULL	551679	5104416	103	NULL	Generic	PRJEB634	SAMEA1712275	NULL	NULL	0	0	NULL	NULL	NULL	NULL	NULL	NULL	NULL	Salmonella enterica subsp. enterica serovar Typhimurium	Typhimurium	28901	SC	3/14/13	NULL	NULL	PDT000033432.1	6/20/14	90371	NULL	NULL
ERR235276	PDT000033424.1|SAMEA1712254||Salmonella enterica subsp. enterica serovar Typhimurium||||Generic	0	PAIRED	NULL	NULL	ILLUMINA	NULL	NULL	NULL	4837250	5045198	30	NULL	Generic	PRJEB634	SAMEA1712254	NULL	NULL	0	0	NULL	NULL	NULL	NULL	NULL	NULL	NULL	Salmonella enterica subsp. enterica serovar Typhimurium	Typhimurium	28901	SC	3/14/13	NULL	NULL	PDT000033424.1	6/20/14	90371	NULL	NULL
ERR235277	PDT000033442.1|SAMEA1712301||Salmonella enterica subsp. enterica serovar Typhimurium||||Generic	0	PAIRED	NULL	NULL	ILLUMINA	NULL	NULL	NULL	686004	4490275	36	NULL	Generic	PRJEB634	SAMEA1712301	NULL	NULL	0	0	NULL	NULL	NULL	NULL	NULL	NULL	NULL	Salmonella enterica subsp. enterica serovar Typhimurium	Typhimurium	28901	SC	3/14/13	NULL	NULL	PDT000033442.1	6/20/14	90371	NULL	NULL
ERR235278	PDT000033434.1|SAMEA1712280||Salmonella enterica subsp. enterica serovar Typhimurium||||Generic	0	PAIRED	NULL	NULL	ILLUMINA	NULL	NULL	NULL	320504	4716651	50	NULL	Generic	PRJEB634	SAMEA1712280	NULL	NULL	0	0	NULL	NULL	NULL	NULL	NULL	NULL	NULL	Salmonella enterica subsp. enterica serovar Typhimurium	Typhimurium	28901	SC	3/14/13	NULL	NULL	PDT000033434.1	6/20/14	90371	NULL	NULL
ERR235279	PDT000033457.1|SAMEA1712339||Salmonella enterica subsp. enterica serovar Typhimurium||||Generic	0	PAIRED	NULL	NULL	ILLUMINA	NULL	NULL	NULL	4876123	4990473	5	NULL	Generic	PRJEB634	SAMEA1712339	NULL	NULL	0	0	NULL	NULL	NULL	NULL	NULL	NULL	NULL	Salmonella enterica subsp. enterica serovar Typhimurium	Typhimurium	28901	SC	3/14/13	NULL	NULL	PDT000033457.1	6/20/14	90371	NULL	NULL
ERR235280	PDT000033449.1|SAMEA1712319||Salmonella enterica subsp. enterica serovar Typhimurium||||Generic	0	PAIRED	NULL	NULL	ILLUMINA	NULL	NULL	NULL	182736	5318774	209	NULL	Generic	PRJEB634	SAMEA1712319	NULL	NULL	0	0	NULL	NULL	NULL	NULL	NULL	NULL	NULL	Salmonella enterica subsp. enterica serovar Typhimurium	Typhimurium	28901	SC	3/14/13	NULL	NULL	PDT000033449.1	6/20/14	90371	NULL	NULL
ERR235281	PDT000033478.1|SAMEA1712392||Salmonella enterica subsp. enterica serovar Typhimurium||||Generic	0	PAIRED	NULL	NULL	ILLUMINA	NULL	NULL	NULL	4878123	5177895	14	NULL	Generic	PRJEB634	SAMEA1712392	NULL	NULL	0	0	NULL	NULL	NULL	NULL	NULL	NULL	NULL	Salmonella enterica subsp. enterica serovar Typhimurium	Typhimurium	28901	SC	3/14/13	NULL	NULL	PDT000033478.1	6/20/14	90371	NULL	NULL
ERR235282	PDT000033473.1|SAMEA1712381||Salmonella enterica subsp. enterica serovar Typhimurium||||Generic	0	PAIRED	NULL	NULL	ILLUMINA	NULL	NULL	NULL	4876396	4995568	9	NULL	Generic	PRJEB634	SAMEA1712381	NULL	NULL	0	0	NULL	NULL	NULL	NULL	NULL	NULL	NULL	Salmonella enterica subsp. enterica serovar Typhimurium	Typhimurium	28901	SC	3/14/13	NULL	NULL	PDT000033473.1	6/20/14	90371	NULL	NULL
ERR235283	PDT000033467.1|SAMEA1712361||Salmonella enterica subsp. enterica serovar Typhimurium||||Generic	0	PAIRED	NULL	NULL	ILLUMINA	NULL	NULL	NULL	4876080	5076611	10	NULL	Generic	PRJEB634	SAMEA1712361	NULL	NULL	0	0	NULL	NULL	NULL	NULL	NULL	NULL	NULL	Salmonella enterica subsp. enterica serovar Typhimurium	Typhimurium	28901	SC	3/14/13	NULL	NULL	PDT000033467.1	6/20/14	90371	NULL	NULL
ERR235284	PDT000033520.1|SAMEA1712506||Salmonella enterica subsp. enterica serovar Typhimurium||||Generic	0	PAIRED	NULL	NULL	ILLUMINA	NULL	NULL	NULL	4077812	4807287	6	NULL	Generic	PRJEB634	SAMEA1712506	NULL	NULL	0	0	NULL	NULL	NULL	NULL	NULL	NULL	NULL	Salmonella enterica subsp. enterica serovar Typhimurium	Typhimurium	28901	SC	3/14/13	NULL	NULL	PDT000033520.1	6/20/14	90371	NULL	NULL
ERR235285	PDT000033517.1|SAMEA1712501||Salmonella enterica subsp. enterica serovar Typhimurium||||Generic	0	PAIRED	NULL	NULL	ILLUMINA	NULL	NULL	NULL	4876096	4990461	5	NULL	Generic	PRJEB634	SAMEA1712501	NULL	NULL	0	0	NULL	NULL	NULL	NULL	NULL	NULL	NULL	Salmonella enterica subsp. enterica serovar Typhimurium	Typhimurium	28901	SC	3/14/13	NULL	NULL	PDT000033517.1	6/20/14	90371	NULL	NULL
ERR235286	PDT000033498.1|SAMEA1712461||Salmonella enterica subsp. enterica serovar Typhimurium||||Generic	0	PAIRED	NULL	NULL	ILLUMINA	NULL	NULL	NULL	4876408	4990757	5	NULL	Generic	PRJEB634	SAMEA1712461	NULL	NULL	0	0	NULL	NULL	NULL	NULL	NULL	NULL	NULL	Salmonella enterica subsp. enterica serovar Typhimurium	Typhimurium	28901	SC	3/14/13	NULL	NULL	PDT000033498.1	6/20/14	90371	NULL	NULL
ERR235287	PDT000033497.1|SAMEA1712458||Salmonella enterica subsp. enterica serovar Typhimurium||||Generic	0	PAIRED	NULL	NULL	ILLUMINA	NULL	NULL	NULL	4837105	5040096	12	NULL	Generic	PRJEB634	SAMEA1712458	NULL	NULL	0	0	NULL	NULL	NULL	NULL	NULL	NULL	NULL	Salmonella enterica subsp. enterica serovar Typhimurium	Typhimurium	28901	SC	3/14/13	NULL	NULL	PDT000033497.1	6/20/14	90371	NULL	NULL
ERR235288	PDT000033429.1|SAMEA1712263||Salmonella enterica subsp. enterica serovar Typhimurium||||Generic	0	PAIRED	NULL	NULL	ILLUMINA	NULL	NULL	NULL	4879194	5180181	11	NULL	Generic	PRJEB634	SAMEA1712263	NULL	NULL	0	0	NULL	NULL	NULL	NULL	NULL	NULL	NULL	Salmonella enterica subsp. enterica serovar Typhimurium	Typhimurium	28901	SC	3/14/13	NULL	NULL	PDT000033429.1	6/20/14	90371	NULL	NULL
ERR235289	PDT000033422.1|SAMEA1712251||Salmonella enterica subsp. enterica serovar Typhimurium||||Generic	0	PAIRED	NULL	NULL	ILLUMINA	NULL	NULL	NULL	4593337	4988724	8	NULL	Generic	PRJEB634	SAMEA1712251	NULL	NULL	0	0	NULL	NULL	NULL	NULL	NULL	NULL	NULL	Salmonella enterica subsp. enterica serovar Typhimurium	Typhimurium	28901	SC	3/14/13	NULL	NULL	PDT000033422.1	6/20/14	90371	NULL	NULL
ERR235363	PDT000033518.1|SAMEA1712504||Salmonella enterica subsp. enterica serovar Typhimurium||||Generic	0	PAIRED	NULL	NULL	ILLUMINA	NULL	NULL	NULL	4876063	4990387	5	NULL	Generic	PRJEB634	SAMEA1712504	NULL	NULL	0	0	NULL	NULL	NULL	NULL	NULL	NULL	NULL	Salmonella enterica subsp. enterica serovar Typhimurium	Typhimurium	28901	SC	3/14/13	NULL	NULL	PDT000033518.1	6/20/14	90371	NULL	NULL
ERR235364	PDT000033463.1|SAMEA1712352||Salmonella enterica subsp. enterica serovar Typhimurium||||Generic	0	PAIRED	NULL	NULL	ILLUMINA	NULL	NULL	NULL	4602929	5082711	8	NULL	Generic	PRJEB634	SAMEA1712352	NULL	NULL	0	0	NULL	NULL	NULL	NULL	NULL	NULL	NULL	Salmonella enterica subsp. enterica serovar Typhimurium	Typhimurium	28901	SC	3/14/13	NULL	NULL	PDT000033463.1	6/20/14	90371	NULL	NULL
ERR235365	PDT000033470.1|SAMEA1712371||Salmonella enterica subsp. enterica serovar Typhimurium||||Generic	0	PAIRED	NULL	NULL	ILLUMINA	NULL	NULL	NULL	4876087	5092138	19	NULL	Generic	PRJEB634	SAMEA1712371	NULL	NULL	0	0	NULL	NULL	NULL	NULL	NULL	NULL	NULL	Salmonella enterica subsp. enterica serovar Typhimurium	Typhimurium	28901	SC	3/14/13	NULL	NULL	PDT000033470.1	6/20/14	90371	NULL	NULL
ERR235366	PDT000033476.1|SAMEA1712388||Salmonella enterica subsp. enterica serovar Typhimurium||||Generic	0	PAIRED	NULL	NULL	ILLUMINA	NULL	NULL	NULL	3078097	5077091	12	NULL	Generic	PRJEB634	SAMEA1712388	NULL	NULL	0	0	NULL	NULL	NULL	NULL	NULL	NULL	NULL	Salmonella enterica subsp. enterica serovar Typhimurium	Typhimurium	28901	SC	3/14/13	NULL	NULL	PDT000033476.1	6/20/14	90371	NULL	NULL
ERR235367	PDT000033479.1|SAMEA1712393||Salmonella enterica subsp. enterica serovar Typhimurium||||Generic	0	PAIRED	NULL	NULL	ILLUMINA	NULL	NULL	NULL	4879127	5000689	7	NULL	Generic	PRJEB634	SAMEA1712393	NULL	NULL	0	0	NULL	NULL	NULL	NULL	NULL	NULL	NULL	Salmonella enterica subsp. enterica serovar Typhimurium	Typhimurium	28901	SC	3/14/13	NULL	NULL	PDT000033479.1	6/20/14	90371	NULL	NULL
ERR235368	PDT000033490.1|SAMEA1712444||Salmonella enterica subsp. enterica serovar Typhimurium||||Generic	0	PAIRED	NULL	NULL	ILLUMINA	NULL	NULL	NULL	4878864	5175704	10	NULL	Generic	PRJEB634	SAMEA1712444	NULL	NULL	0	0	NULL	NULL	NULL	NULL	NULL	NULL	NULL	Salmonella enterica subsp. enterica serovar Typhimurium	Typhimurium	28901	SC	3/14/13	NULL	NULL	PDT000033490.1	6/20/14	90371	NULL	NULL
ERR235369	PDT000033469.1|SAMEA1712367||Salmonella enterica subsp. enterica serovar Typhimurium||||Generic	0	PAIRED	NULL	NULL	ILLUMINA	NULL	NULL	NULL	441648	4856173	64	NULL	Generic	PRJEB634	SAMEA1712367	NULL	NULL	0	0	NULL	NULL	NULL	NULL	NULL	NULL	NULL	Salmonella enterica subsp. enterica serovar Typhimurium	Typhimurium	28901	SC	3/14/13	NULL	NULL	PDT000033469.1	6/20/14	90371	NULL	NULL
ERR235370	PDT000033465.1|SAMEA1712358||Salmonella enterica subsp. enterica serovar Typhimurium||||Generic	0	PAIRED	NULL	NULL	ILLUMINA	NULL	NULL	NULL	311729	5337748	112	NULL	Generic	PRJEB634	SAMEA1712358	NULL	NULL	0	0	NULL	NULL	NULL	NULL	NULL	NULL	NULL	Salmonella enterica subsp. enterica serovar Typhimurium	Typhimurium	28901	SC	3/14/13	NULL	NULL	PDT000033465.1	6/20/14	90371	NULL	NULL
ERR235371	PDT000033468.1|SAMEA1712362||Salmonella enterica subsp. enterica serovar Typhimurium||||Generic	0	PAIRED	NULL	NULL	ILLUMINA	NULL	NULL	NULL	394659	4846682	43	NULL	Generic	PRJEB634	SAMEA1712362	NULL	NULL	0	0	NULL	NULL	NULL	NULL	NULL	NULL	NULL	Salmonella enterica subsp. enterica serovar Typhimurium	Typhimurium	28901	SC	3/14/13	NULL	NULL	PDT000033468.1	6/20/14	90371	NULL	NULL
ERR235372	PDT000033522.1|SAMEA1712513||Salmonella enterica subsp. enterica serovar Typhimurium||||Generic	0	PAIRED	NULL	NULL	ILLUMINA	NULL	NULL	NULL	3228826	4990386	6	NULL	Generic	PRJEB634	SAMEA1712513	NULL	NULL	0	0	NULL	NULL	NULL	NULL	NULL	NULL	NULL	Salmonella enterica subsp. enterica serovar Typhimurium	Typhimurium	28901	SC	3/14/13	NULL	NULL	PDT000033522.1	6/20/14	90371	NULL	NULL
ERR235373	PDT000033510.1|SAMEA1712487||Salmonella enterica subsp. enterica serovar Typhimurium||||Generic	0	PAIRED	NULL	NULL	ILLUMINA	NULL	NULL	NULL	4873448	5078113	9	NULL	Generic	PRJEB634	SAMEA1712487	NULL	NULL	0	0	NULL	NULL	NULL	NULL	NULL	NULL	NULL	Salmonella enterica subsp. enterica serovar Typhimurium	Typhimurium	28901	SC	3/14/13	NULL	NULL	PDT000033510.1	6/20/14	90371	NULL	NULL
ERR235374	PDT000033503.1|SAMEA1712466||Salmonella enterica subsp. enterica serovar Typhimurium||||Generic	0	PAIRED	NULL	NULL	ILLUMINA	NULL	NULL	NULL	4876601	5000970	11	NULL	Generic	PRJEB634	SAMEA1712466	NULL	NULL	0	0	NULL	NULL	NULL	NULL	NULL	NULL	NULL	Salmonella enterica subsp. enterica serovar Typhimurium	Typhimurium	28901	SC	3/14/13	NULL	NULL	PDT000033503.1	6/20/14	90371	NULL	NULL
ERR235375	PDT000033492.1|SAMEA1712450||Salmonella enterica subsp. enterica serovar Typhimurium||||Generic	0	PAIRED	NULL	NULL	ILLUMINA	NULL	NULL	NULL	4876350	4994837	9	NULL	Generic	PRJEB634	SAMEA1712450	NULL	NULL	0	0	NULL	NULL	NULL	NULL	NULL	NULL	NULL	Salmonella enterica subsp. enterica serovar Typhimurium	Typhimurium	28901	SC	3/14/13	NULL	NULL	PDT000033492.1	6/20/14	90371	NULL	NULL
ERR235376	PDT000033433.1|SAMEA1712276||Salmonella enterica subsp. enterica serovar Typhimurium||||Generic	0	PAIRED	NULL	NULL	ILLUMINA	NULL	NULL	NULL	748293	4862681	88	NULL	Generic	PRJEB634	SAMEA1712276	NULL	NULL	0	0	NULL	NULL	NULL	NULL	NULL	NULL	NULL	Salmonella enterica subsp. enterica serovar Typhimurium	Typhimurium	28901	SC	3/14/13	NULL	NULL	PDT000033433.1	6/20/14	90371	NULL	NULL
ERR235377	PDT000033427.1|SAMEA1712260||Salmonella enterica subsp. enterica serovar Typhimurium||||Generic	0	PAIRED	NULL	NULL	ILLUMINA	NULL	NULL	NULL	4839216	5038846	15	NULL	Generic	PRJEB634	SAMEA1712260	NULL	NULL	0	0	NULL	NULL	NULL	NULL	NULL	NULL	NULL	Salmonella enterica subsp. enterica serovar Typhimurium	Typhimurium	28901	SC	3/14/13	NULL	NULL	PDT000033427.1	6/20/14	90371	NULL	NULL
ERR235378	PDT000033420.1|SAMEA1712243||Salmonella enterica subsp. enterica serovar Typhimurium||||Generic	0	PAIRED	NULL	NULL	ILLUMINA	NULL	NULL	NULL	4877181	5075919	6	NULL	Generic	PRJEB634	SAMEA1712243	NULL	NULL	0	0	NULL	NULL	NULL	NULL	NULL	NULL	NULL	Salmonella enterica subsp. enterica serovar Typhimurium	Typhimurium	28901	SC	3/14/13	NULL	NULL	PDT000033420.1	6/20/14	90371	NULL	NULL
ERR235379	PDT000033454.1|SAMEA1712332||Salmonella enterica subsp. enterica serovar Typhimurium||||Generic	0	PAIRED	NULL	NULL	ILLUMINA	NULL	NULL	NULL	1516351	5160593	18	NULL	Generic	PRJEB634	SAMEA1712332	NULL	NULL	0	0	NULL	NULL	NULL	NULL	NULL	NULL	NULL	Salmonella enterica subsp. enterica serovar Typhimurium	Typhimurium	28901	SC	3/14/13	NULL	NULL	PDT000033454.1	6/20/14	90371	NULL	NULL
ERR235380	PDT000033460.1|SAMEA1712346||Salmonella enterica subsp. enterica serovar Typhimurium||||Generic	0	PAIRED	NULL	NULL	ILLUMINA	NULL	NULL	NULL	1080782	4848271	48	NULL	Generic	PRJEB634	SAMEA1712346	NULL	NULL	0	0	NULL	NULL	NULL	NULL	NULL	NULL	NULL	Salmonella enterica subsp. enterica serovar Typhimurium	Typhimurium	28901	SC	3/14/13	NULL	NULL	PDT000033460.1	6/20/14	90371	NULL	NULL
ERR235381	PDT000033439.1|SAMEA1712292||Salmonella enterica subsp. enterica serovar Typhimurium||||Generic	0	PAIRED	NULL	NULL	ILLUMINA	NULL	NULL	NULL	3223636	4950932	7	NULL	Generic	PRJEB634	SAMEA1712292	NULL	NULL	0	0	NULL	NULL	NULL	NULL	NULL	NULL	NULL	Salmonella enterica subsp. enterica serovar Typhimurium	Typhimurium	28901	SC	3/14/13	NULL	NULL	PDT000033439.1	6/20/14	90371	NULL	NULL
ERR235382	PDT000033435.1|SAMEA1712285||Salmonella enterica subsp. enterica serovar Typhimurium||||Generic	0	PAIRED	NULL	NULL	ILLUMINA	NULL	NULL	NULL	2977977	4989464	14	NULL	Generic	PRJEB634	SAMEA1712285	NULL	NULL	0	0	NULL	NULL	NULL	NULL	NULL	NULL	NULL	Salmonella enterica subsp. enterica serovar Typhimurium	Typhimurium	28901	SC	3/14/13	NULL	NULL	PDT000033435.1	6/20/14	90371	NULL	NULL
ERR235383	PDT000033445.1|SAMEA1712307||Salmonella enterica subsp. enterica serovar Typhimurium||||Generic	0	PAIRED	NULL	NULL	ILLUMINA	NULL	NULL	NULL	458634	4707658	28	NULL	Generic	PRJEB634	SAMEA1712307	NULL	NULL	0	0	NULL	NULL	NULL	NULL	NULL	NULL	NULL	Salmonella enterica subsp. enterica serovar Typhimurium	Typhimurium	28901	SC	3/14/13	NULL	NULL	PDT000033445.1	6/20/14	90371	NULL	NULL
ERR235384	PDT000033472.1|SAMEA1712377||Salmonella enterica subsp. enterica serovar Typhimurium||||Generic	0	PAIRED	NULL	NULL	ILLUMINA	NULL	NULL	NULL	2390152	4734122	20	NULL	Generic	PRJEB634	SAMEA1712377	NULL	NULL	0	0	NULL	NULL	NULL	NULL	NULL	NULL	NULL	Salmonella enterica subsp. enterica serovar Typhimurium	Typhimurium	28901	SC	3/14/13	NULL	NULL	PDT000033472.1	6/20/14	90371	NULL	NULL
ERR304803	PDT000030849.1|SAMEA1920561||Salmonella enterica subsp. enterica serovar Enteritidis||||Generic	0	PAIRED	NULL	NULL	ILLUMINA	NULL	NULL	NULL	478790	4706301	25	NULL	Generic	PRJEB1271	SAMEA1920561	NULL	NULL	0	0	NULL	NULL	NULL	NULL	NULL	NULL	NULL	Salmonella enterica subsp. enterica serovar Enteritidis	Enteritidis	28901	SC	6/30/13	NULL	NULL	PDT000030849.1	5/28/14	149539	NULL	NULL
ERR304806	PDT000030850.1|SAMEA1920565||Salmonella enterica subsp. enterica serovar Enteritidis||||Generic	0	PAIRED	NULL	NULL	ILLUMINA	NULL	NULL	NULL	545642	4737552	34	NULL	Generic	PRJEB1271	SAMEA1920565	NULL	NULL	0	0	NULL	NULL	NULL	NULL	NULL	NULL	NULL	Salmonella enterica subsp. enterica serovar Enteritidis	Enteritidis	28901	SC	6/30/13	NULL	NULL	PDT000030850.1	5/28/14	149539	NULL	NULL
ERR304809	PDT000033523.1|SAMEA1920568||Salmonella enterica subsp. enterica serovar Typhimurium||||Generic	0	PAIRED	NULL	NULL	ILLUMINA	NULL	NULL	NULL	437401	4978770	63	NULL	Generic	PRJEB1271	SAMEA1920568	NULL	NULL	0	0	NULL	NULL	NULL	NULL	NULL	NULL	NULL	Salmonella enterica subsp. enterica serovar Typhimurium	Typhimurium	28901	SC	6/30/13	NULL	NULL	PDT000033523.1	6/20/14	90371	NULL	NULL
ERR304813	PDT000033524.1|SAMEA1920572||Salmonella enterica subsp. enterica serovar Typhimurium||||Generic	0	PAIRED	NULL	NULL	ILLUMINA	NULL	NULL	NULL	201981	4827867	60	NULL	Generic	PRJEB1271	SAMEA1920572	NULL	NULL	0	0	NULL	NULL	NULL	NULL	NULL	NULL	NULL	Salmonella enterica subsp. enterica serovar Typhimurium	Typhimurium	28901	SC	6/30/13	NULL	NULL	PDT000033524.1	6/20/14	90371	NULL	NULL
ERR304817	PDT000030851.1|SAMEA1920576||Salmonella enterica subsp. enterica serovar Enteritidis||||Generic	0	PAIRED	NULL	NULL	ILLUMINA	NULL	NULL	NULL	300356	4740539	54	NULL	Generic	PRJEB1271	SAMEA1920576	NULL	NULL	0	0	NULL	NULL	NULL	NULL	NULL	NULL	NULL	Salmonella enterica subsp. enterica serovar Enteritidis	Enteritidis	28901	SC	6/30/13	NULL	NULL	PDT000030851.1	5/28/14	149539	NULL	NULL
ERR304818	PDT000033525.1|SAMEA1920577||Salmonella enterica subsp. enterica serovar Typhimurium||||Generic	0	PAIRED	NULL	NULL	ILLUMINA	NULL	NULL	NULL	415926	4783874	49	NULL	Generic	PRJEB1271	SAMEA1920577	NULL	NULL	0	0	NULL	NULL	NULL	NULL	NULL	NULL	NULL	Salmonella enterica subsp. enterica serovar Typhimurium	Typhimurium	28901	SC	6/30/13	NULL	NULL	PDT000033525.1	6/20/14	90371	NULL	NULL
ERR304820	PDT000030852.1|SAMEA1920579||Salmonella enterica subsp. enterica serovar Enteritidis||||Generic	0	PAIRED	NULL	NULL	ILLUMINA	NULL	NULL	NULL	1411505	4765505	8	NULL	Generic	PRJEB1271	SAMEA1920579	NULL	NULL	0	0	NULL	NULL	NULL	NULL	NULL	NULL	NULL	Salmonella enterica subsp. enterica serovar Enteritidis	Enteritidis	28901	SC	6/30/13	NULL	NULL	PDT000030852.1	5/28/14	149539	NULL	NULL
ERR304821	PDT000033526.1|SAMEA1920578||Salmonella enterica subsp. enterica serovar Typhimurium||||Generic	0	PAIRED	NULL	NULL	ILLUMINA	NULL	NULL	NULL	1191361	4994618	26	NULL	Generic	PRJEB1271	SAMEA1920578	NULL	NULL	0	0	NULL	NULL	NULL	NULL	NULL	NULL	NULL	Salmonella enterica subsp. enterica serovar Typhimurium	Typhimurium	28901	SC	6/30/13	NULL	NULL	PDT000033526.1	6/20/14	90371	NULL	NULL
ERR304822	PDT000033527.1|SAMEA1920582||Salmonella enterica subsp. enterica serovar Typhimurium||||Generic	0	PAIRED	NULL	NULL	ILLUMINA	NULL	NULL	NULL	86698	4864905	304	NULL	Generic	PRJEB1271	SAMEA1920582	NULL	NULL	0	0	NULL	NULL	NULL	NULL	NULL	NULL	NULL	Salmonella enterica subsp. enterica serovar Typhimurium	Typhimurium	28901	SC	6/30/13	NULL	NULL	PDT000033527.1	6/20/14	90371	NULL	NULL
ERR304824	PDT000033529.1|SAMEA1920585||Salmonella enterica subsp. enterica serovar Typhimurium||||Generic	0	PAIRED	NULL	NULL	ILLUMINA	NULL	NULL	NULL	3265384	5033164	9	NULL	Generic	PRJEB1271	SAMEA1920585	NULL	NULL	0	0	NULL	NULL	NULL	NULL	NULL	NULL	NULL	Salmonella enterica subsp. enterica serovar Typhimurium	Typhimurium	28901	SC	6/30/13	NULL	NULL	PDT000033529.1	6/20/14	90371	NULL	NULL
ERR304827	PDT000033528.1|SAMEA1920583||Salmonella enterica subsp. enterica serovar Typhimurium||||Generic	0	PAIRED	NULL	NULL	ILLUMINA	NULL	NULL	NULL	196382	4842164	77	NULL	Generic	PRJEB1271	SAMEA1920583	NULL	NULL	0	0	NULL	NULL	NULL	NULL	NULL	NULL	NULL	Salmonella enterica subsp. enterica serovar Typhimurium	Typhimurium	28901	SC	6/30/13	NULL	NULL	PDT000033528.1	6/20/14	90371	NULL	NULL
ERR304828	PDT000030853.1|SAMEA1920587||Salmonella enterica subsp. enterica serovar Enteritidis||||Generic	0	PAIRED	NULL	NULL	ILLUMINA	NULL	NULL	NULL	1329524	4953839	35	NULL	Generic	PRJEB1271	SAMEA1920587	NULL	NULL	0	0	NULL	NULL	NULL	NULL	NULL	NULL	NULL	Salmonella enterica subsp. enterica serovar Enteritidis	Enteritidis	28901	SC	6/30/13	NULL	NULL	PDT000030853.1	5/28/14	149539	NULL	NULL
ERR304829	PDT000030854.1|SAMEA1920588||Salmonella enterica subsp. enterica serovar Enteritidis||||Generic	0	PAIRED	NULL	NULL	ILLUMINA	NULL	NULL	NULL	521567	4950226	38	NULL	Generic	PRJEB1271	SAMEA1920588	NULL	NULL	0	0	NULL	NULL	NULL	NULL	NULL	NULL	NULL	Salmonella enterica subsp. enterica serovar Enteritidis	Enteritidis	28901	SC	6/30/13	NULL	NULL	PDT000030854.1	5/28/14	149539	NULL	NULL
ERR304831	PDT000033530.1|SAMEA1920589||Salmonella enterica subsp. enterica serovar Typhimurium||||Generic	0	PAIRED	NULL	NULL	ILLUMINA	NULL	NULL	NULL	2917848	4994886	28	NULL	Generic	PRJEB1271	SAMEA1920589	NULL	NULL	0	0	NULL	NULL	NULL	NULL	NULL	NULL	NULL	Salmonella enterica subsp. enterica serovar Typhimurium	Typhimurium	28901	SC	6/30/13	NULL	NULL	PDT000033530.1	6/20/14	90371	NULL	NULL
ERR304832	PDT000033531.1|SAMEA1920591||Salmonella enterica subsp. enterica serovar Typhimurium||||Generic	0	PAIRED	NULL	NULL	ILLUMINA	NULL	NULL	NULL	2671323	5000958	29	NULL	Generic	PRJEB1271	SAMEA1920591	NULL	NULL	0	0	NULL	NULL	NULL	NULL	NULL	NULL	NULL	Salmonella enterica subsp. enterica serovar Typhimurium	Typhimurium	28901	SC	6/30/13	NULL	NULL	PDT000033531.1	6/20/14	90371	NULL	NULL
ERR304833	PDT000030855.1|SAMEA1920593||Salmonella enterica subsp. enterica serovar Enteritidis||||Generic	0	PAIRED	NULL	NULL	ILLUMINA	NULL	NULL	NULL	2414976	4743504	7	NULL	Generic	PRJEB1271	SAMEA1920593	NULL	NULL	0	0	NULL	NULL	NULL	NULL	NULL	NULL	NULL	Salmonella enterica subsp. enterica serovar Enteritidis	Enteritidis	28901	SC	6/30/13	NULL	NULL	PDT000030855.1	5/28/14	149539	NULL	NULL
ERR304838	PDT000033532.1|SAMEA1920597||Salmonella enterica subsp. enterica serovar Typhimurium||||Generic	0	PAIRED	NULL	NULL	ILLUMINA	NULL	NULL	NULL	137715	4970336	98	NULL	Generic	PRJEB1271	SAMEA1920597	NULL	NULL	0	0	NULL	NULL	NULL	NULL	NULL	NULL	NULL	Salmonella enterica subsp. enterica serovar Typhimurium	Typhimurium	28901	SC	6/30/13	NULL	NULL	PDT000033532.1	6/20/14	90371	NULL	NULL
ERR304840	PDT000030856.1|SAMEA1920599||Salmonella enterica subsp. enterica serovar Enteritidis||||Generic	0	PAIRED	NULL	NULL	ILLUMINA	NULL	NULL	NULL	478791	4702607	22	NULL	Generic	PRJEB1271	SAMEA1920599	NULL	NULL	0	0	NULL	NULL	NULL	NULL	NULL	NULL	NULL	Salmonella enterica subsp. enterica serovar Enteritidis	Enteritidis	28901	SC	6/30/13	NULL	NULL	PDT000030856.1	5/28/14	149539	NULL	NULL
ERR304841	PDT000033533.1|SAMEA1920600||Salmonella enterica subsp. enterica serovar Typhimurium||||Generic	0	PAIRED	NULL	NULL	ILLUMINA	NULL	NULL	NULL	478971	4706209	21	NULL	Generic	PRJEB1271	SAMEA1920600	NULL	NULL	0	0	NULL	NULL	NULL	NULL	NULL	NULL	NULL	Salmonella enterica subsp. enterica serovar Typhimurium	Typhimurium	28901	SC	6/30/13	NULL	NULL	PDT000033533.1	6/20/14	90371	NULL	NULL
ERR304845	PDT000030857.1|SAMEA1920604||Salmonella enterica subsp. enterica serovar Enteritidis||||Generic	0	PAIRED	NULL	NULL	ILLUMINA	NULL	NULL	NULL	2414908	4738300	4	NULL	Generic	PRJEB1271	SAMEA1920604	NULL	NULL	0	0	NULL	NULL	NULL	NULL	NULL	NULL	NULL	Salmonella enterica subsp. enterica serovar Enteritidis	Enteritidis	28901	SC	6/30/13	NULL	NULL	PDT000030857.1	5/28/14	149539	NULL	NULL
ERR304846	PDT000033534.1|SAMEA1920605||Salmonella enterica subsp. enterica serovar Typhimurium||||Generic	0	PAIRED	NULL	NULL	ILLUMINA	NULL	NULL	NULL	1283069	5003117	48	NULL	Generic	PRJEB1271	SAMEA1920605	NULL	NULL	0	0	NULL	NULL	NULL	NULL	NULL	NULL	NULL	Salmonella enterica subsp. enterica serovar Typhimurium	Typhimurium	28901	SC	6/30/13	NULL	NULL	PDT000033534.1	6/20/14	90371	NULL	NULL
ERR304847	PDT000030858.1|SAMEA1920606||Salmonella enterica subsp. enterica serovar Enteritidis||||Generic	0	PAIRED	NULL	NULL	ILLUMINA	NULL	NULL	NULL	185507	4811740	57	NULL	Generic	PRJEB1271	SAMEA1920606	NULL	NULL	0	0	NULL	NULL	NULL	NULL	NULL	NULL	NULL	Salmonella enterica subsp. enterica serovar Enteritidis	Enteritidis	28901	SC	6/30/13	NULL	NULL	PDT000030858.1	5/28/14	149539	NULL	NULL
ERR304849	PDT000030859.1|SAMEA1920608||Salmonella enterica subsp. enterica serovar Enteritidis||||Generic	0	PAIRED	NULL	NULL	ILLUMINA	NULL	NULL	NULL	306122	4700661	35	NULL	Generic	PRJEB1271	SAMEA1920608	NULL	NULL	0	0	NULL	NULL	NULL	NULL	NULL	NULL	NULL	Salmonella enterica subsp. enterica serovar Enteritidis	Enteritidis	28901	SC	6/30/13	NULL	NULL	PDT000030859.1	5/28/14	149539	NULL	NULL
ERR304851	PDT000030861.1|SAMEA1920611||Salmonella enterica subsp. enterica serovar Enteritidis||||Generic	0	PAIRED	NULL	NULL	ILLUMINA	NULL	NULL	NULL	2722998	4737917	7	NULL	Generic	PRJEB1271	SAMEA1920611	NULL	NULL	0	0	NULL	NULL	NULL	NULL	NULL	NULL	NULL	Salmonella enterica subsp. enterica serovar Enteritidis	Enteritidis	28901	SC	6/30/13	NULL	NULL	PDT000030861.1	5/28/14	149539	NULL	NULL
ERR304852	PDT000030860.1|SAMEA1920610||Salmonella enterica subsp. enterica serovar Enteritidis||||Generic	0	PAIRED	NULL	NULL	ILLUMINA	NULL	NULL	NULL	521588	4933922	60	NULL	Generic	PRJEB1271	SAMEA1920610	NULL	NULL	0	0	NULL	NULL	NULL	NULL	NULL	NULL	NULL	Salmonella enterica subsp. enterica serovar Enteritidis	Enteritidis	28901	SC	6/30/13	NULL	NULL	PDT000030860.1	5/28/14	149539	NULL	NULL
ERR304854	PDT000030862.1|SAMEA1920613||Salmonella enterica subsp. enterica serovar Enteritidis||||Generic	0	PAIRED	NULL	NULL	ILLUMINA	NULL	NULL	NULL	142499	4616810	71	NULL	Generic	PRJEB1271	SAMEA1920613	NULL	NULL	0	0	NULL	NULL	NULL	NULL	NULL	NULL	NULL	Salmonella enterica subsp. enterica serovar Enteritidis	Enteritidis	28901	SC	6/30/13	NULL	NULL	PDT000030862.1	5/28/14	149539	NULL	NULL
ERR304855	PDT000033535.1|SAMEA1920614||Salmonella enterica subsp. enterica serovar Typhimurium||||Generic	0	PAIRED	NULL	NULL	ILLUMINA	NULL	NULL	NULL	288963	4872175	42	NULL	Generic	PRJEB1271	SAMEA1920614	NULL	NULL	0	0	NULL	NULL	NULL	NULL	NULL	NULL	NULL	Salmonella enterica subsp. enterica serovar Typhimurium	Typhimurium	28901	SC	6/30/13	NULL	NULL	PDT000033535.1	6/20/14	90371	NULL	NULL
ERR304864	PDT000030863.1|SAMEA1920622||Salmonella enterica subsp. enterica serovar Enteritidis||||Generic	0	PAIRED	NULL	NULL	ILLUMINA	NULL	NULL	NULL	1400565	4945551	31	NULL	Generic	PRJEB1271	SAMEA1920622	NULL	NULL	0	0	NULL	NULL	NULL	NULL	NULL	NULL	NULL	Salmonella enterica subsp. enterica serovar Enteritidis	Enteritidis	28901	SC	6/30/13	NULL	NULL	PDT000030863.1	5/28/14	149539	NULL	NULL
ERR304868	PDT000033536.1|SAMEA1920627||Salmonella enterica subsp. enterica serovar Typhimurium||||Generic	0	PAIRED	NULL	NULL	ILLUMINA	NULL	NULL	NULL	529891	4885071	58	NULL	Generic	PRJEB1271	SAMEA1920627	NULL	NULL	0	0	NULL	NULL	NULL	NULL	NULL	NULL	NULL	Salmonella enterica subsp. enterica serovar Typhimurium	Typhimurium	28901	SC	6/30/13	NULL	NULL	PDT000033536.1	6/20/14	90371	NULL	NULL
ERR304869	PDT000030864.1|SAMEA1920631||Salmonella enterica subsp. enterica serovar Enteritidis||||Generic	0	PAIRED	NULL	NULL	ILLUMINA	NULL	NULL	NULL	737916	4572157	89	NULL	Generic	PRJEB1271	SAMEA1920631	NULL	NULL	0	0	NULL	NULL	NULL	NULL	NULL	NULL	NULL	Salmonella enterica subsp. enterica serovar Enteritidis	Enteritidis	28901	SC	6/30/13	NULL	NULL	PDT000030864.1	5/28/14	149539	NULL	NULL
ERR304870	PDT000033537.1|SAMEA1920628||Salmonella enterica subsp. enterica serovar Typhimurium||||Generic	0	PAIRED	NULL	NULL	ILLUMINA	NULL	NULL	NULL	362436	5032827	61	NULL	Generic	PRJEB1271	SAMEA1920628	NULL	NULL	0	0	NULL	NULL	NULL	NULL	NULL	NULL	NULL	Salmonella enterica subsp. enterica serovar Typhimurium	Typhimurium	28901	SC	6/30/13	NULL	NULL	PDT000033537.1	6/20/14	90371	NULL	NULL
ERR304872	PDT000033538.1|SAMEA1920630||Salmonella enterica subsp. enterica serovar Typhimurium||||Generic	0	PAIRED	NULL	NULL	ILLUMINA	NULL	NULL	NULL	393346	4746439	32	NULL	Generic	PRJEB1271	SAMEA1920630	NULL	NULL	0	0	NULL	NULL	NULL	NULL	NULL	NULL	NULL	Salmonella enterica subsp. enterica serovar Typhimurium	Typhimurium	28901	SC	6/30/13	NULL	NULL	PDT000033538.1	6/20/14	90371	NULL	NULL
ERR304873	PDT000033539.1|SAMEA1920632||Salmonella enterica subsp. enterica serovar Typhimurium||||Generic	0	PAIRED	NULL	NULL	ILLUMINA	NULL	NULL	NULL	1400455	4987594	43	NULL	Generic	PRJEB1271	SAMEA1920632	NULL	NULL	0	0	NULL	NULL	NULL	NULL	NULL	NULL	NULL	Salmonella enterica subsp. enterica serovar Typhimurium	Typhimurium	28901	SC	6/30/13	NULL	NULL	PDT000033539.1	6/20/14	90371	NULL	NULL
ERR310912	PDT000033594.1|SAMEA2054413||Salmonella enterica subsp. enterica serovar Typhimurium|||108/01|Generic	0	PAIRED	NULL	NULL	ILLUMINA	NULL	NULL	NULL	853966	4853997	18	NULL	Generic	PRJEB2655	SAMEA2054413	NULL	NULL	0	0	NULL	NULL	NULL	NULL	NULL	NULL	NULL	Salmonella enterica subsp. enterica serovar Typhimurium	Typhimurium	28901	SC	7/19/13	108/01	NULL	PDT000033594.1	6/20/14	90371	NULL	NULL
ERR310914	PDT000033591.1|SAMEA2053549||Salmonella enterica subsp. enterica serovar Typhimurium|||065/01|Generic	0	PAIRED	NULL	NULL	ILLUMINA	NULL	NULL	NULL	1262418	4815284	15	NULL	Generic	PRJEB2655	SAMEA2053549	NULL	NULL	0	0	NULL	NULL	NULL	NULL	NULL	NULL	NULL	Salmonella enterica subsp. enterica serovar Typhimurium	Typhimurium	28901	SC	7/19/13	065/01	NULL	PDT000033591.1	6/20/14	90371	NULL	NULL
ERR310915	PDT000033595.1|SAMEA2054414||Salmonella enterica subsp. enterica serovar Typhimurium|||132/06|Generic	0	PAIRED	NULL	NULL	ILLUMINA	NULL	NULL	NULL	879826	4853979	22	NULL	Generic	PRJEB2655	SAMEA2054414	NULL	NULL	0	0	NULL	NULL	NULL	NULL	NULL	NULL	NULL	Salmonella enterica subsp. enterica serovar Typhimurium	Typhimurium	28901	SC	7/19/13	132/06	NULL	PDT000033595.1	6/20/14	90371	NULL	NULL
ERR310916	PDT000033581.1|SAMEA1970565||Salmonella enterica subsp. enterica serovar Typhimurium|||062/01|Generic	0	PAIRED	NULL	NULL	ILLUMINA	NULL	NULL	NULL	1397699	4855608	15	NULL	Generic	PRJEB2655	SAMEA1970565	NULL	NULL	0	0	NULL	NULL	NULL	NULL	NULL	NULL	NULL	Salmonella enterica subsp. enterica serovar Typhimurium	Typhimurium	28901	SC	7/19/13	062/01	NULL	PDT000033581.1	6/20/14	90371	NULL	NULL
ERR310918	PDT000033574.1|SAMEA1965706||Salmonella enterica subsp. enterica serovar Typhimurium|||100/01|Generic	0	PAIRED	NULL	NULL	ILLUMINA	NULL	NULL	NULL	827724	4841157	33	NULL	Generic	PRJEB2655	SAMEA1965706	NULL	NULL	0	0	NULL	NULL	NULL	NULL	NULL	NULL	NULL	Salmonella enterica subsp. enterica serovar Typhimurium	Typhimurium	28901	SC	7/19/13	100/01	NULL	PDT000033574.1	6/20/14	90371	NULL	NULL
ERR310919	PDT000033590.1|SAMEA2053359||Salmonella enterica subsp. enterica serovar Typhimurium|||054/01|Generic	0	PAIRED	NULL	NULL	ILLUMINA	NULL	NULL	NULL	907248	4855478	17	NULL	Generic	PRJEB2655	SAMEA2053359	NULL	NULL	0	0	NULL	NULL	NULL	NULL	NULL	NULL	NULL	Salmonella enterica subsp. enterica serovar Typhimurium	Typhimurium	28901	SC	7/19/13	054/01	NULL	PDT000033590.1	6/20/14	90371	NULL	NULL
ERR310920	PDT000033593.1|SAMEA2053601||Salmonella enterica subsp. enterica serovar Typhimurium|||1356/06|Generic	0	PAIRED	NULL	NULL	ILLUMINA	NULL	NULL	NULL	539358	4816444	22	NULL	Generic	PRJEB2655	SAMEA2053601	NULL	NULL	0	0	NULL	NULL	NULL	NULL	NULL	NULL	NULL	Salmonella enterica subsp. enterica serovar Typhimurium	Typhimurium	28901	SC	7/19/13	1356/06	NULL	PDT000033593.1	6/20/14	90371	NULL	NULL
ERR311254	PDT000031070.1|SAMEA2054256||Salmonella enterica subsp. enterica serovar Enteritidis||||Generic	0	PAIRED	NULL	NULL	ILLUMINA	NULL	NULL	NULL	178796	5085036	71	NULL	Generic	PRJEB634	SAMEA2054256	NULL	NULL	0	0	NULL	NULL	NULL	NULL	NULL	NULL	NULL	Salmonella enterica subsp. enterica serovar Enteritidis	Enteritidis	28901	SC	7/19/13	NULL	NULL	PDT000031070.1	5/29/14	149539	NULL	NULL
ERR311255	PDT000030995.1|SAMEA2053286||Salmonella enterica subsp. enterica serovar Enteritidis||||Generic	0	PAIRED	NULL	NULL	ILLUMINA	NULL	NULL	NULL	699940	4768828	37	NULL	Generic	PRJEB634	SAMEA2053286	NULL	NULL	0	0	NULL	NULL	NULL	NULL	NULL	NULL	NULL	Salmonella enterica subsp. enterica serovar Enteritidis	Enteritidis	28901	SC	7/19/13	NULL	NULL	PDT000030995.1	5/28/14	149539	NULL	NULL
ERR311256	PDT000031035.1|SAMEA2053461||Salmonella enterica subsp. enterica serovar Enteritidis||||Generic	0	PAIRED	NULL	NULL	ILLUMINA	NULL	NULL	NULL	477534	4701414	24	NULL	Generic	PRJEB634	SAMEA2053461	NULL	NULL	0	0	NULL	NULL	NULL	NULL	NULL	NULL	NULL	Salmonella enterica subsp. enterica serovar Enteritidis	Enteritidis	28901	SC	7/19/13	NULL	NULL	PDT000031035.1	5/29/14	149539	NULL	NULL
ERR311257	PDT000031071.1|SAMEA2054257||Salmonella enterica subsp. enterica serovar Enteritidis||||Generic	0	PAIRED	NULL	NULL	ILLUMINA	NULL	NULL	NULL	427358	4754380	45	NULL	Generic	PRJEB634	SAMEA2054257	NULL	NULL	0	0	NULL	NULL	NULL	NULL	NULL	NULL	NULL	Salmonella enterica subsp. enterica serovar Enteritidis	Enteritidis	28901	SC	7/19/13	NULL	NULL	PDT000031071.1	5/29/14	149539	NULL	NULL
ERR311259	PDT000031036.1|SAMEA2053462||Salmonella enterica subsp. enterica serovar Enteritidis||||Generic	0	PAIRED	NULL	NULL	ILLUMINA	NULL	NULL	NULL	478790	4701386	23	NULL	Generic	PRJEB634	SAMEA2053462	NULL	NULL	0	0	NULL	NULL	NULL	NULL	NULL	NULL	NULL	Salmonella enterica subsp. enterica serovar Enteritidis	Enteritidis	28901	SC	7/19/13	NULL	NULL	PDT000031036.1	5/29/14	149539	NULL	NULL
ERR311260	PDT000031072.1|SAMEA2054258||Salmonella enterica subsp. enterica serovar Enteritidis||||Generic	0	PAIRED	NULL	NULL	ILLUMINA	NULL	NULL	NULL	913205	5091333	81	NULL	Generic	PRJEB634	SAMEA2054258	NULL	NULL	0	0	NULL	NULL	NULL	NULL	NULL	NULL	NULL	Salmonella enterica subsp. enterica serovar Enteritidis	Enteritidis	28901	SC	7/19/13	NULL	NULL	PDT000031072.1	5/29/14	149539	NULL	NULL
ERR311261	PDT000030928.1|SAMEA1972962||Salmonella enterica subsp. enterica serovar Enteritidis||||Generic	0	PAIRED	NULL	NULL	ILLUMINA	NULL	NULL	NULL	4679699	4739071	2	NULL	Generic	PRJEB634	SAMEA1972962	NULL	NULL	0	0	NULL	NULL	NULL	NULL	NULL	NULL	NULL	Salmonella enterica subsp. enterica serovar Enteritidis	Enteritidis	28901	SC	7/19/13	NULL	NULL	PDT000030928.1	5/28/14	149539	NULL	NULL
ERR311262	PDT000030917.1|SAMEA1966600||Salmonella enterica subsp. enterica serovar Enteritidis||||Generic	0	PAIRED	NULL	NULL	ILLUMINA	NULL	NULL	NULL	596991	4902359	51	NULL	Generic	PRJEB634	SAMEA1966600	NULL	NULL	0	0	NULL	NULL	NULL	NULL	NULL	NULL	NULL	Salmonella enterica subsp. enterica serovar Enteritidis	Enteritidis	28901	SC	7/19/13	NULL	NULL	PDT000030917.1	5/28/14	149539	NULL	NULL
ERR311263	PDT000031073.1|SAMEA2054259||Salmonella enterica subsp. enterica serovar Enteritidis||||Generic	0	PAIRED	NULL	NULL	ILLUMINA	NULL	NULL	NULL	4679665	4781676	5	NULL	Generic	PRJEB634	SAMEA2054259	NULL	NULL	0	0	NULL	NULL	NULL	NULL	NULL	NULL	NULL	Salmonella enterica subsp. enterica serovar Enteritidis	Enteritidis	28901	SC	7/19/13	NULL	NULL	PDT000031073.1	5/29/14	149539	NULL	NULL
ERR311264	PDT000030997.1|SAMEA2053288||Salmonella enterica subsp. enterica serovar Enteritidis||||Generic	0	PAIRED	NULL	NULL	ILLUMINA	NULL	NULL	NULL	896901	4759852	21	NULL	Generic	PRJEB634	SAMEA2053288	NULL	NULL	0	0	NULL	NULL	NULL	NULL	NULL	NULL	NULL	Salmonella enterica subsp. enterica serovar Enteritidis	Enteritidis	28901	SC	7/19/13	NULL	NULL	PDT000030997.1	5/28/14	149539	NULL	NULL
ERR311265	PDT000031037.1|SAMEA2053463||Salmonella enterica subsp. enterica serovar Enteritidis||||Generic	0	PAIRED	NULL	NULL	ILLUMINA	NULL	NULL	NULL	347091	4744274	39	NULL	Generic	PRJEB634	SAMEA2053463	NULL	NULL	0	0	NULL	NULL	NULL	NULL	NULL	NULL	NULL	Salmonella enterica subsp. enterica serovar Enteritidis	Enteritidis	28901	SC	7/19/13	NULL	NULL	PDT000031037.1	5/29/14	149539	NULL	NULL
ERR311267	PDT000030998.1|SAMEA2053289||Salmonella enterica subsp. enterica serovar Enteritidis||||Generic	0	PAIRED	NULL	NULL	ILLUMINA	NULL	NULL	NULL	467204	4586603	69	NULL	Generic	PRJEB634	SAMEA2053289	NULL	NULL	0	0	NULL	NULL	NULL	NULL	NULL	NULL	NULL	Salmonella enterica subsp. enterica serovar Enteritidis	Enteritidis	28901	SC	7/19/13	NULL	NULL	PDT000030998.1	5/28/14	149539	NULL	NULL
ERR311268	PDT000031038.1|SAMEA2053464||Salmonella enterica subsp. enterica serovar Enteritidis||||Generic	0	PAIRED	NULL	NULL	ILLUMINA	NULL	NULL	NULL	554087	4711110	28	NULL	Generic	PRJEB634	SAMEA2053464	NULL	NULL	0	0	NULL	NULL	NULL	NULL	NULL	NULL	NULL	Salmonella enterica subsp. enterica serovar Enteritidis	Enteritidis	28901	SC	7/19/13	NULL	NULL	PDT000031038.1	5/29/14	149539	NULL	NULL
ERR311269	PDT000031075.1|SAMEA2054261||Salmonella enterica subsp. enterica serovar Enteritidis||||Generic	0	PAIRED	NULL	NULL	ILLUMINA	NULL	NULL	NULL	3126700	4748726	5	NULL	Generic	PRJEB634	SAMEA2054261	NULL	NULL	0	0	NULL	NULL	NULL	NULL	NULL	NULL	NULL	Salmonella enterica subsp. enterica serovar Enteritidis	Enteritidis	28901	SC	7/19/13	NULL	NULL	PDT000031075.1	5/29/14	149539	NULL	NULL
ERR311270	PDT000030999.1|SAMEA2053290||Salmonella enterica subsp. enterica serovar Enteritidis||||Generic	0	PAIRED	NULL	NULL	ILLUMINA	NULL	NULL	NULL	4679508	4744525	3	NULL	Generic	PRJEB634	SAMEA2053290	NULL	NULL	0	0	NULL	NULL	NULL	NULL	NULL	NULL	NULL	Salmonella enterica subsp. enterica serovar Enteritidis	Enteritidis	28901	SC	7/19/13	NULL	NULL	PDT000030999.1	5/28/14	149539	NULL	NULL
ERR311271	PDT000031039.1|SAMEA2053465||Salmonella enterica subsp. enterica serovar Enteritidis||||Generic	0	PAIRED	NULL	NULL	ILLUMINA	NULL	NULL	NULL	477303	4701912	22	NULL	Generic	PRJEB634	SAMEA2053465	NULL	NULL	0	0	NULL	NULL	NULL	NULL	NULL	NULL	NULL	Salmonella enterica subsp. enterica serovar Enteritidis	Enteritidis	28901	SC	7/19/13	NULL	NULL	PDT000031039.1	5/29/14	149539	NULL	NULL
ERR311272	PDT000031076.1|SAMEA2054262||Salmonella enterica subsp. enterica serovar Enteritidis||||Generic	0	PAIRED	NULL	NULL	ILLUMINA	NULL	NULL	NULL	144266	5064002	81	NULL	Generic	PRJEB634	SAMEA2054262	NULL	NULL	0	0	NULL	NULL	NULL	NULL	NULL	NULL	NULL	Salmonella enterica subsp. enterica serovar Enteritidis	Enteritidis	28901	SC	7/19/13	NULL	NULL	PDT000031076.1	5/29/14	149539	NULL	NULL
ERR311273	PDT000031000.1|SAMEA2053291||Salmonella enterica subsp. enterica serovar Enteritidis||||Generic	0	PAIRED	NULL	NULL	ILLUMINA	NULL	NULL	NULL	1218283	4758927	21	NULL	Generic	PRJEB634	SAMEA2053291	NULL	NULL	0	0	NULL	NULL	NULL	NULL	NULL	NULL	NULL	Salmonella enterica subsp. enterica serovar Enteritidis	Enteritidis	28901	SC	7/19/13	NULL	NULL	PDT000031000.1	5/28/14	149539	NULL	NULL
ERR311274	PDT000031040.1|SAMEA2053466||Salmonella enterica subsp. enterica serovar Enteritidis||||Generic	0	PAIRED	NULL	NULL	ILLUMINA	NULL	NULL	NULL	4679528	4738900	2	NULL	Generic	PRJEB634	SAMEA2053466	NULL	NULL	0	0	NULL	NULL	NULL	NULL	NULL	NULL	NULL	Salmonella enterica subsp. enterica serovar Enteritidis	Enteritidis	28901	SC	7/19/13	NULL	NULL	PDT000031040.1	5/29/14	149539	NULL	NULL
ERR311275	PDT000031077.1|SAMEA2054263||Salmonella enterica subsp. enterica serovar Enteritidis||||Generic	0	PAIRED	NULL	NULL	ILLUMINA	NULL	NULL	NULL	498339	4674962	46	NULL	Generic	PRJEB634	SAMEA2054263	NULL	NULL	0	0	NULL	NULL	NULL	NULL	NULL	NULL	NULL	Salmonella enterica subsp. enterica serovar Enteritidis	Enteritidis	28901	SC	7/19/13	NULL	NULL	PDT000031077.1	5/29/14	149539	NULL	NULL
ERR311276	PDT000031001.1|SAMEA2053292||Salmonella enterica subsp. enterica serovar Enteritidis||||Generic	0	PAIRED	NULL	NULL	ILLUMINA	NULL	NULL	NULL	528603	4714218	19	NULL	Generic	PRJEB634	SAMEA2053292	NULL	NULL	0	0	NULL	NULL	NULL	NULL	NULL	NULL	NULL	Salmonella enterica subsp. enterica serovar Enteritidis	Enteritidis	28901	SC	7/19/13	NULL	NULL	PDT000031001.1	5/28/14	149539	NULL	NULL
ERR311277	PDT000031041.1|SAMEA2053467||Salmonella enterica subsp. enterica serovar Enteritidis||||Generic	0	PAIRED	NULL	NULL	ILLUMINA	NULL	NULL	NULL	4679724	4739096	2	NULL	Generic	PRJEB634	SAMEA2053467	NULL	NULL	0	0	NULL	NULL	NULL	NULL	NULL	NULL	NULL	Salmonella enterica subsp. enterica serovar Enteritidis	Enteritidis	28901	SC	7/19/13	NULL	NULL	PDT000031041.1	5/29/14	149539	NULL	NULL
ERR311278	PDT000031078.1|SAMEA2054264||Salmonella enterica subsp. enterica serovar Enteritidis||||Generic	0	PAIRED	NULL	NULL	ILLUMINA	NULL	NULL	NULL	4678966	4784206	4	NULL	Generic	PRJEB634	SAMEA2054264	NULL	NULL	0	0	NULL	NULL	NULL	NULL	NULL	NULL	NULL	Salmonella enterica subsp. enterica serovar Enteritidis	Enteritidis	28901	SC	7/19/13	NULL	NULL	PDT000031078.1	5/29/14	149539	NULL	NULL
ERR311279	PDT000031002.1|SAMEA2053293||Salmonella enterica subsp. enterica serovar Enteritidis||||Generic	0	PAIRED	NULL	NULL	ILLUMINA	NULL	NULL	NULL	2411618	4747983	14	NULL	Generic	PRJEB634	SAMEA2053293	NULL	NULL	0	0	NULL	NULL	NULL	NULL	NULL	NULL	NULL	Salmonella enterica subsp. enterica serovar Enteritidis	Enteritidis	28901	SC	7/19/13	NULL	NULL	PDT000031002.1	5/28/14	149539	NULL	NULL
ERR311280	PDT000031042.1|SAMEA2053468||Salmonella enterica subsp. enterica serovar Enteritidis||||Generic	0	PAIRED	NULL	NULL	ILLUMINA	NULL	NULL	NULL	4599146	4739077	3	NULL	Generic	PRJEB634	SAMEA2053468	NULL	NULL	0	0	NULL	NULL	NULL	NULL	NULL	NULL	NULL	Salmonella enterica subsp. enterica serovar Enteritidis	Enteritidis	28901	SC	7/19/13	NULL	NULL	PDT000031042.1	5/29/14	149539	NULL	NULL
ERR311281	PDT000031079.1|SAMEA2054336||Salmonella enterica subsp. enterica serovar Enteritidis||||Generic	0	PAIRED	NULL	NULL	ILLUMINA	NULL	NULL	NULL	593676	4700068	18	NULL	Generic	PRJEB634	SAMEA2054336	NULL	NULL	0	0	NULL	NULL	NULL	NULL	NULL	NULL	NULL	Salmonella enterica subsp. enterica serovar Enteritidis	Enteritidis	28901	SC	7/19/13	NULL	NULL	PDT000031079.1	5/29/14	149539	NULL	NULL
ERR311282	PDT000030919.1|SAMEA1966770||Salmonella enterica subsp. enterica serovar Enteritidis||||Generic	0	PAIRED	NULL	NULL	ILLUMINA	NULL	NULL	NULL	1080723	4823081	42	NULL	Generic	PRJEB634	SAMEA1966770	NULL	NULL	0	0	NULL	NULL	NULL	NULL	NULL	NULL	NULL	Salmonella enterica subsp. enterica serovar Enteritidis	Enteritidis	28901	SC	7/19/13	NULL	NULL	PDT000030919.1	5/28/14	149539	NULL	NULL
ERR311283	PDT000031017.1|SAMEA2053404||Salmonella enterica subsp. enterica serovar Enteritidis||||Generic	0	PAIRED	NULL	NULL	ILLUMINA	NULL	NULL	NULL	1216997	4789087	36	NULL	Generic	PRJEB634	SAMEA2053404	NULL	NULL	0	0	NULL	NULL	NULL	NULL	NULL	NULL	NULL	Salmonella enterica subsp. enterica serovar Enteritidis	Enteritidis	28901	SC	7/19/13	NULL	NULL	PDT000031017.1	5/28/14	149539	NULL	NULL
ERR311284	PDT000030912.1|SAMEA1963813||Salmonella enterica subsp. enterica serovar Enteritidis||||Generic	0	PAIRED	NULL	NULL	ILLUMINA	NULL	NULL	NULL	1080785	4828098	31	NULL	Generic	PRJEB634	SAMEA1963813	NULL	NULL	0	0	NULL	NULL	NULL	NULL	NULL	NULL	NULL	Salmonella enterica subsp. enterica serovar Enteritidis	Enteritidis	28901	SC	7/19/13	NULL	NULL	PDT000030912.1	5/28/14	149539	NULL	NULL
ERR311285	PDT000031080.1|SAMEA2054418||Salmonella enterica subsp. enterica serovar Enteritidis||||Generic	0	PAIRED	NULL	NULL	ILLUMINA	NULL	NULL	NULL	1080722	4792883	35	NULL	Generic	PRJEB634	SAMEA2054418	NULL	NULL	0	0	NULL	NULL	NULL	NULL	NULL	NULL	NULL	Salmonella enterica subsp. enterica serovar Enteritidis	Enteritidis	28901	SC	7/19/13	NULL	NULL	PDT000031080.1	5/29/14	149539	NULL	NULL
ERR311286	PDT000031019.1|SAMEA2053405||Salmonella enterica subsp. enterica serovar Enteritidis||||Generic	0	PAIRED	NULL	NULL	ILLUMINA	NULL	NULL	NULL	508621	4832244	41	NULL	Generic	PRJEB634	SAMEA2053405	NULL	NULL	0	0	NULL	NULL	NULL	NULL	NULL	NULL	NULL	Salmonella enterica subsp. enterica serovar Enteritidis	Enteritidis	28901	SC	7/19/13	NULL	NULL	PDT000031019.1	5/29/14	149539	NULL	NULL
ERR311287	PDT000031043.1|SAMEA2053606||Salmonella enterica subsp. enterica serovar Enteritidis||||Generic	0	PAIRED	NULL	NULL	ILLUMINA	NULL	NULL	NULL	1217160	4850472	53	NULL	Generic	PRJEB634	SAMEA2053606	NULL	NULL	0	0	NULL	NULL	NULL	NULL	NULL	NULL	NULL	Salmonella enterica subsp. enterica serovar Enteritidis	Enteritidis	28901	SC	7/19/13	NULL	NULL	PDT000031043.1	5/29/14	149539	NULL	NULL
ERR311289	PDT000031020.1|SAMEA2053406||Salmonella enterica subsp. enterica serovar Enteritidis||||Generic	0	PAIRED	NULL	NULL	ILLUMINA	NULL	NULL	NULL	408876	4821541	39	NULL	Generic	PRJEB634	SAMEA2053406	NULL	NULL	0	0	NULL	NULL	NULL	NULL	NULL	NULL	NULL	Salmonella enterica subsp. enterica serovar Enteritidis	Enteritidis	28901	SC	7/19/13	NULL	NULL	PDT000031020.1	5/29/14	149539	NULL	NULL
ERR311290	PDT000031044.1|SAMEA2053607||Salmonella enterica subsp. enterica serovar Enteritidis||||Generic	0	PAIRED	NULL	NULL	ILLUMINA	NULL	NULL	NULL	1080935	4830933	35	NULL	Generic	PRJEB634	SAMEA2053607	NULL	NULL	0	0	NULL	NULL	NULL	NULL	NULL	NULL	NULL	Salmonella enterica subsp. enterica serovar Enteritidis	Enteritidis	28901	SC	7/19/13	NULL	NULL	PDT000031044.1	5/29/14	149539	NULL	NULL
ERR311291	PDT000031082.1|SAMEA2054420||Salmonella enterica subsp. enterica serovar Enteritidis||||Generic	0	PAIRED	NULL	NULL	ILLUMINA	NULL	NULL	NULL	408897	4810425	41	NULL	Generic	PRJEB634	SAMEA2054420	NULL	NULL	0	0	NULL	NULL	NULL	NULL	NULL	NULL	NULL	Salmonella enterica subsp. enterica serovar Enteritidis	Enteritidis	28901	SC	7/19/13	NULL	NULL	PDT000031082.1	5/29/14	149539	NULL	NULL
ERR311292	PDT000031021.1|SAMEA2053407||Salmonella enterica subsp. enterica serovar Enteritidis||||Generic	0	PAIRED	NULL	NULL	ILLUMINA	NULL	NULL	NULL	408877	4781454	32	NULL	Generic	PRJEB634	SAMEA2053407	NULL	NULL	0	0	NULL	NULL	NULL	NULL	NULL	NULL	NULL	Salmonella enterica subsp. enterica serovar Enteritidis	Enteritidis	28901	SC	7/19/13	NULL	NULL	PDT000031021.1	5/29/14	149539	NULL	NULL
ERR311293	PDT000031083.1|SAMEA2054421||Salmonella enterica subsp. enterica serovar Enteritidis||||Generic	0	PAIRED	NULL	NULL	ILLUMINA	NULL	NULL	NULL	755940	4806889	35	NULL	Generic	PRJEB634	SAMEA2054421	NULL	NULL	0	0	NULL	NULL	NULL	NULL	NULL	NULL	NULL	Salmonella enterica subsp. enterica serovar Enteritidis	Enteritidis	28901	SC	7/19/13	NULL	NULL	PDT000031083.1	5/29/14	149539	NULL	NULL
ERR311294	PDT000031022.1|SAMEA2053408||Salmonella enterica subsp. enterica serovar Enteritidis||||Generic	0	PAIRED	NULL	NULL	ILLUMINA	NULL	NULL	NULL	404546	4832731	80	NULL	Generic	PRJEB634	SAMEA2053408	NULL	NULL	0	0	NULL	NULL	NULL	NULL	NULL	NULL	NULL	Salmonella enterica subsp. enterica serovar Enteritidis	Enteritidis	28901	SC	7/19/13	NULL	NULL	PDT000031022.1	5/29/14	149539	NULL	NULL
ERR311295	PDT000031045.1|SAMEA2053609||Salmonella enterica subsp. enterica serovar Enteritidis||||Generic	0	PAIRED	NULL	NULL	ILLUMINA	NULL	NULL	NULL	408877	4787337	40	NULL	Generic	PRJEB634	SAMEA2053609	NULL	NULL	0	0	NULL	NULL	NULL	NULL	NULL	NULL	NULL	Salmonella enterica subsp. enterica serovar Enteritidis	Enteritidis	28901	SC	7/19/13	NULL	NULL	PDT000031045.1	5/29/14	149539	NULL	NULL
ERR311296	PDT000031023.1|SAMEA2053409||Salmonella enterica subsp. enterica serovar Enteritidis||||Generic	0	PAIRED	NULL	NULL	ILLUMINA	NULL	NULL	NULL	821249	4784669	45	NULL	Generic	PRJEB634	SAMEA2053409	NULL	NULL	0	0	NULL	NULL	NULL	NULL	NULL	NULL	NULL	Salmonella enterica subsp. enterica serovar Enteritidis	Enteritidis	28901	SC	7/19/13	NULL	NULL	PDT000031023.1	5/29/14	149539	NULL	NULL
ERR311297	PDT000031046.1|SAMEA2053610||Salmonella enterica subsp. enterica serovar Enteritidis||||Generic	0	PAIRED	NULL	NULL	ILLUMINA	NULL	NULL	NULL	1217189	4771609	37	NULL	Generic	PRJEB634	SAMEA2053610	NULL	NULL	0	0	NULL	NULL	NULL	NULL	NULL	NULL	NULL	Salmonella enterica subsp. enterica serovar Enteritidis	Enteritidis	28901	SC	7/19/13	NULL	NULL	PDT000031046.1	5/29/14	149539	NULL	NULL
ERR311298	PDT000031024.1|SAMEA2053410||Salmonella enterica subsp. enterica serovar Enteritidis||||Generic	0	PAIRED	NULL	NULL	ILLUMINA	NULL	NULL	NULL	821297	4772625	40	NULL	Generic	PRJEB634	SAMEA2053410	NULL	NULL	0	0	NULL	NULL	NULL	NULL	NULL	NULL	NULL	Salmonella enterica subsp. enterica serovar Enteritidis	Enteritidis	28901	SC	7/19/13	NULL	NULL	PDT000031024.1	5/29/14	149539	NULL	NULL
ERR311299	PDT000031047.1|SAMEA2053611||Salmonella enterica subsp. enterica serovar Enteritidis||||Generic	0	PAIRED	NULL	NULL	ILLUMINA	NULL	NULL	NULL	408877	4798038	33	NULL	Generic	PRJEB634	SAMEA2053611	NULL	NULL	0	0	NULL	NULL	NULL	NULL	NULL	NULL	NULL	Salmonella enterica subsp. enterica serovar Enteritidis	Enteritidis	28901	SC	7/19/13	NULL	NULL	PDT000031047.1	5/29/14	149539	NULL	NULL
ERR311300	PDT000031025.1|SAMEA2053411||Salmonella enterica subsp. enterica serovar Enteritidis||||Generic	0	PAIRED	NULL	NULL	ILLUMINA	NULL	NULL	NULL	508876	4787576	46	NULL	Generic	PRJEB634	SAMEA2053411	NULL	NULL	0	0	NULL	NULL	NULL	NULL	NULL	NULL	NULL	Salmonella enterica subsp. enterica serovar Enteritidis	Enteritidis	28901	SC	7/19/13	NULL	NULL	PDT000031025.1	5/29/14	149539	NULL	NULL
ERR311301	PDT000031048.1|SAMEA2053612||Salmonella enterica subsp. enterica serovar Enteritidis||||Generic	0	PAIRED	NULL	NULL	ILLUMINA	NULL	NULL	NULL	408885	4776396	38	NULL	Generic	PRJEB634	SAMEA2053612	NULL	NULL	0	0	NULL	NULL	NULL	NULL	NULL	NULL	NULL	Salmonella enterica subsp. enterica serovar Enteritidis	Enteritidis	28901	SC	7/19/13	NULL	NULL	PDT000031048.1	5/29/14	149539	NULL	NULL
ERR311302	PDT000031026.1|SAMEA2053413||Salmonella enterica subsp. enterica serovar Enteritidis||||Generic	0	PAIRED	NULL	NULL	ILLUMINA	NULL	NULL	NULL	992152	4859787	63	NULL	Generic	PRJEB634	SAMEA2053413	NULL	NULL	0	0	NULL	NULL	NULL	NULL	NULL	NULL	NULL	Salmonella enterica subsp. enterica serovar Enteritidis	Enteritidis	28901	SC	7/19/13	NULL	NULL	PDT000031026.1	5/29/14	149539	NULL	NULL
ERR311303	PDT000031049.1|SAMEA2053614||Salmonella enterica subsp. enterica serovar Enteritidis||||Generic	0	PAIRED	NULL	NULL	ILLUMINA	NULL	NULL	NULL	408877	4820097	50	NULL	Generic	PRJEB634	SAMEA2053614	NULL	NULL	0	0	NULL	NULL	NULL	NULL	NULL	NULL	NULL	Salmonella enterica subsp. enterica serovar Enteritidis	Enteritidis	28901	SC	7/19/13	NULL	NULL	PDT000031049.1	5/29/14	149539	NULL	NULL
ERR311304	PDT000031084.1|SAMEA2054425||Salmonella enterica subsp. enterica serovar Enteritidis||||Generic	0	PAIRED	NULL	NULL	ILLUMINA	NULL	NULL	NULL	3178823	4847318	52	NULL	Generic	PRJEB634	SAMEA2054425	NULL	NULL	0	0	NULL	NULL	NULL	NULL	NULL	NULL	NULL	Salmonella enterica subsp. enterica serovar Enteritidis	Enteritidis	28901	SC	7/19/13	NULL	NULL	PDT000031084.1	5/29/14	149539	NULL	NULL
ERR311305	PDT000031050.1|SAMEA2053615||Salmonella enterica subsp. enterica serovar Enteritidis||||Generic	0	PAIRED	NULL	NULL	ILLUMINA	NULL	NULL	NULL	3129079	4796209	24	NULL	Generic	PRJEB634	SAMEA2053615	NULL	NULL	0	0	NULL	NULL	NULL	NULL	NULL	NULL	NULL	Salmonella enterica subsp. enterica serovar Enteritidis	Enteritidis	28901	SC	7/19/13	NULL	NULL	PDT000031050.1	5/29/14	149539	NULL	NULL
ERR311306	PDT000031085.1|SAMEA2054426||Salmonella enterica subsp. enterica serovar Enteritidis||||Generic	0	PAIRED	NULL	NULL	ILLUMINA	NULL	NULL	NULL	3128038	4732442	11	NULL	Generic	PRJEB634	SAMEA2054426	NULL	NULL	0	0	NULL	NULL	NULL	NULL	NULL	NULL	NULL	Salmonella enterica subsp. enterica serovar Enteritidis	Enteritidis	28901	SC	7/19/13	NULL	NULL	PDT000031085.1	5/29/14	149539	NULL	NULL
[truncated: 18,023 more rows]
